# Supplementary material for: Selection for energy efficiency drives strand-biased gene distribution in prokaryotes
Source: Sci Rep. 2017 Sep 5;7:10572. doi: 10.1038/s41598-017-11159-3 (PMC5585166; doi:10.1038/s41598-017-11159-3)
Supplement: Supplementary file 2 — Supplemental Table 1 [file 41598_2017_11159_MOESM2_ESM.xlsx]

## Sheet: Table_S1
Table S1. 1552 prokaryotes used in this study and associated gene features.
Accession	Organism	SGD	GenomicGC	OverallSkewAT	OverallSkewGC	RepSkewAT	RepSkewGC	RepSkewPurine	GCDifLeadingLagging	CostDifLaggingLeading
NC_005791	Methanococcus_maripaludis_S2_uid58035	0.490128	33.1	-0.0148827	0.0192892	-0.0237682	0.00549184	-0.0140281	1.58111	0.00214
NC_015573	Desulfotomaculum_kuznetsovii_DSM_6115_uid67357	0.724331	54.88	-0.00211228	0.0598199	-0.00268399	0.0613186	0.0324505	1.76683	0.232631
NC_011900	Streptococcus_pneumoniae_ATCC_700669_uid59287	0.792462	39.49	0.0132917	0.0923076	0.0155908	0.0938816	0.0466439	0.0501211	0.379001
NC_016930	Rickettsia_philipii_364D_uid89383	0.579613	32.47	0.00471581	0.0597569	0.0114762	0.0655203	0.0289558	1.99157	0.283635
NC_012225	Brachyspira_hyodysenteriae_WA1_uid59291	0.566067	27.06	-0.0110855	0.0647703	-0.00960745	0.0683579	0.0112926	1.77303	0.148998
NC_015732	Spirochaeta_caldaria_DSM_7334_uid68753	0.594275	45.58	-0.0209475	0.0362134	-0.0181333	0.0320082	0.00441349	-0.906643	0.184921
NC_015672	Flexistipes_sinusarabici_DSM_4947_uid68147	0.620248	38.29	-0.00497675	0.066419	-0.00738694	0.0677545	0.0213433	2.21072	0.23975
NC_012982	Hirschia_baltica_ATCC_49814_uid59365	0.573397	45.23	-0.0400605	0.098083	-0.0358747	0.0961409	0.0239896	-0.792947	0.076631
NC_016620	Bacteriovorax_marinus_SJ_uid82341	0.600929	36.75	-0.01762	0.0824854	-0.0226953	0.0903047	0.0190719	-0.677742	0.033419
NC_007677	Salinibacter_ruber_DSM_13855_uid58513	0.562455	66.22	0.00994898	0.0353293	0.0111948	0.0273977	0.0217354	-0.710297	0.058441
NC_015687	Clostridium_acetobutylicum_DSM_1731_uid68293	0.78646	30.93	0.0763141	0.209913	0.0791359	0.200359	0.116454	0.157214	0.081494
NC_011138	Alteromonas_macleodii__Deep_ecotype__uid58251	0.546278	44.89	0.00137478	0.028703	-0.00164432	0.0235002	0.00960835	0.675143	0.178927
NC_010519	Haemophilus_somnus_2336_uid57979	0.578788	37.38	-0.00372372	0.0265332	-0.0153904	0.0111296	-0.00538417	0.895345	-0.155418
NC_005966	Acinetobacter_ADP1_uid61597	0.600544	40.43	-0.00119839	0.0573219	0.000649715	0.0606094	0.0246578	0.58914	0.263538
NC_014914	Taylorella_equigenitalis_MCE9_uid62103	0.618895	37.42	-0.00670316	0.0631548	-0.00871635	0.0604867	0.0169409	2.52593	0.419554
NC_009712	Methanoregula_boonei_6A8_uid58815	0.509788	54.51	-0.0153455	0.00497097	-0.0146713	0.00571079	-0.0036395	0.387851	0.083681
NC_011832	Methanosphaerula_palustris_E1_9c_uid59193	0.541996	55.35	-0.0305148	0.0155457	-0.0279152	0.0262728	0.00175059	0.187829	0.09256
NC_014550	Arthrobacter_arilaitensis_Re117_uid53509	0.582938	59.29	0.00700403	0.016964	0.00162769	0.0151064	0.00962998	-0.38662	0.104807
NC_014221	Truepera_radiovictrix_DSM_17093_uid49533	0.490854	68.14	-0.0165057	0.0253034	-0.00641698	0.0243773	0.0145097	-0.102944	-0.043578
NC_010628	Nostoc_punctiforme_PCC_73102_uid57767	0.501797	41.41	0.00143468	0.00054395	5.13413e-05	0.000294841	0.000152288	0.0870071	0.023089
NC_014158	Tsukamurella_paurometabola_DSM_20162_uid48829	0.57758	68.41	-0.00972905	0.00960944	0.00328867	0.0143004	0.0107218	-0.0455074	0.122952
NC_014657	Caldicellulosiruptor_owensensis_OL_uid60165	0.807263	35.44	0.0587739	0.156134	0.0517348	0.137809	0.0825361	2.67577	0.438534
NC_009648	Klebsiella_pneumoniae_MGH_78578_uid57619	0.555067	57.48	-0.00658388	0.0335267	-0.00763516	0.0307363	0.0144769	-1.2746	0.09267
NC_011206	Acidithiobacillus_ferrooxidans_ATCC_53993_uid58613	0.562987	58.85	-0.0147223	0.0310733	-0.0205287	0.0264547	0.00683819	-0.119914	0.197377
NC_008023	Streptococcus_pyogenes_MGAS2096_uid58573	0.791359	38.73	0.0213334	0.0920946	0.0231654	0.0772442	0.044178	1.3662	0.458884
NC_003910	Colwellia_psychrerythraea_34H_uid57855	0.574628	38.01	-0.0072445	0.0457039	-0.00579773	0.0386585	0.0111326	0.137007	0.130854
NC_009441	Flavobacterium_johnsoniae_UW101_uid58493	0.506478	34.11	2.71343e-05	0.0336217	-0.0054678	0.0329056	0.00777901	0.046457	0.013729
NC_014816	Asticcacaulis_excentricus_CB_48_uid55641	0.566953	59.18	-0.017969	0.0276112	-0.018407	0.0269762	0.00832465	-0.567074	-0.010416
NC_008702	Azoarcus_BH72_uid61603	0.538982	67.92	-0.0225344	0.0298932	-0.0161531	0.0246875	0.0114689	-1.1516	-0.031818
NC_011146	Geobacter_bemidjiensis_Bem_uid58749	0.651834	60.27	0.00538623	0.0115126	0.00954862	0.0160255	0.0134622	0.0608737	0.14515
NC_004631	Salmonella_enterica_serovar_Typhi_Ty2_uid57973	0.590403	52.05	-0.00862705	0.0407435	-0.00646297	0.0385414	0.0169459	-0.0535777	0.099222
NC_015682	Thermodesulfobacterium_OPB45_uid68283	0.556043	30.59	0.00532588	0.0460298	-0.0207612	0.0212267	-0.00767664	0.543232	-0.030482
NC_008596	Mycobacterium_smegmatis_MC2_155_uid57701	0.569004	67.4	0.00162909	0.0113663	-0.0110816	0.012855	0.00495525	-0.0161854	0.155706
NC_009379	Polynucleobacter_necessarius_asymbioticus_QLW_P1DMWA_1_uid58611	0.630236	44.83	-0.0196416	0.0529577	-0.0196518	0.0479199	0.0103886	-0.379985	0.187084
NC_014494	Streptococcus_pneumoniae_AP200_uid52453	0.784296	39.51	0.0157171	0.0967274	0.00943541	0.0940827	0.0427604	-0.544208	0.254948
NC_007908	Rhodoferax_ferrireducens_T118_uid58353	0.544975	59.88	-0.0168754	0.0201516	-0.00830319	0.0118427	0.00375253	-1.00389	0.042051
NC_010943	Stenotrophomonas_maltophilia_K279a_uid61647	0.541249	66.32	-0.00754808	0.0229177	-0.0144058	0.0264735	0.0126633	-0.629261	0.076185
NC_016109	Kitasatospora_setae_KM_6054_uid77027	0.560666	74.2	0.0152561	-0.0152394	0.0139995	-0.0149849	-0.00749932	-0.529514	-0.011371
NC_010814	Geobacter_lovleyi_SZ_uid58713	0.535625	54.77	-0.0348327	0.0371735	-0.0387654	0.0330124	0.00024466	-1.45669	-0.008025
NC_009953	Salinispora_arenicola_CNS_205_uid58659	0.596299	69.52	-0.0313681	0.0235587	-0.028682	0.0235158	0.00752262	-0.170602	0.071295
NC_013174	Jonesia_denitrificans_DSM_20603_uid59053	0.622461	58.42	-0.00228705	0.0156482	0.0132585	0.00522795	0.0085685	-0.88495	0.154381
NC_012912	Dickeya_zeae_Ech1591_uid59297	0.56166	54.52	-0.0278496	0.0550599	-0.0257252	0.0512882	0.0163012	0.483749	0.127465
NC_012881	Desulfovibrio_salexigens_DSM_2638_uid59223	0.530725	47.09	-0.0655562	0.072355	-0.0686163	0.0726456	-0.0021395	-0.865657	0.185836
NC_010380	Streptococcus_pneumoniae_Hungary19A_6_uid59117	0.787007	39.63	0.0101029	0.0941754	0.0082209	0.0802703	0.0366613	2.39976	0.475414
NC_008819	Prochlorococcus_marinus_NATL1A_uid58423	0.50798	34.98	-0.0532133	0.03371	-0.0513773	0.0229154	-0.0263158	2.75431	0.145182
NC_009567	Haemophilus_influenzae_PittGG_uid58593	0.549669	38.01	-0.0109978	0.0355483	-0.0190525	0.0352281	0.00162914	0.0715562	0.099217
NC_016909	Rickettsia_rickettsii_Arizona_uid86655	0.586001	32.44	0.00413502	0.0612927	0.0102996	0.0723233	0.0304874	2.22606	0.296423
NC_012751	Candidatus_Hamiltonella_defensa_5AT__Acyrthosiphon_pisum__uid59289	0.501192	40.33	-0.00636953	-0.00138668	-0.00758034	-0.00680394	-0.00726365	1.84983	0.032833
NC_013450	Staphylococcus_aureus_ED98_uid41455	0.748967	32.84	0.0556893	0.117043	0.053678	0.120861	0.0754827	1.3767	0.70625
NC_014831	Thermaerobacter_marianensis_DSM_12885_uid61727	0.718213	72.48	-0.0042118	0.0357938	-0.00859027	0.0355683	0.0232681	-0.841616	-0.019169
NC_015497	Glaciecola_4H_3_7_YE_5_uid66595	0.590458	44.17	-0.0137939	0.0480875	-0.0124485	0.0488263	0.0146648	-0.320092	0.068589
NC_006270	Bacillus_licheniformis_ATCC_14580_uid58097	0.733046	46.19	0.0478923	0.0649861	0.0555441	0.0675831	0.0610881	0.640222	0.399723
NC_015683	Corynebacterium_ulcerans_BR_AD22_uid68291	0.628963	53.4	-0.0157067	0.0689118	-0.00812797	0.0685425	0.0327351	-1.28554	0.298811
NC_012522	Rhodococcus_opacus_B4_uid13791	0.572868	67.89	-0.00490312	0.0175292	-0.00385923	0.0201973	0.0123219	-0.129065	0.123335
NC_007514	Chlorobium_chlorochromatii_CaD3_uid58375	0.556778	44.28	-0.0184921	0.0421243	-0.0143058	0.0391896	0.00899539	0.995654	0.622801
NC_009454	Pelotomaculum_thermopropionicum_SI_uid58877	0.773895	52.96	0.0225254	0.0751902	0.0155715	0.0760284	0.0473773	4.85975	0.536256
NC_016928	Staphylococcus_aureus_M013_uid88065	0.761868	32.85	0.0564288	0.117959	0.0490696	0.114839	0.070447	0.665587	0.620604
NC_015714	Treponema_paraluiscuniculi_Cuniculi_A_uid68447	0.639604	52.74	-0.0631733	0.109079	-0.0869357	0.094147	0.00901771	-1.67145	0.137532
NC_006677	Gluconobacter_oxydans_621H_uid58239	0.537007	61.07	-0.0304298	0.0553398	-0.0338875	0.0520508	0.018448	-0.975567	0.134842
NC_010688	Xanthomonas_campestris_B100_uid61643	0.567174	65.04	-0.0140549	0.0215214	-0.0174176	0.0201523	0.00704111	-0.22868	0.008526
NC_008800	Yersinia_enterocolitica_8081_uid57741	0.57347	47.27	-0.0170561	0.0435274	-0.019113	0.0449279	0.0112022	-0.14489	0.121402
NC_009943	Desulfococcus_oleovorans_Hxd3_uid58777	0.565084	56.17	-0.0105421	0.025647	-0.00595765	0.0243287	0.0110657	0.254134	0.167942
NC_010475	Synechococcus_PCC_7002_uid59137	0.538244	49.63	-0.00369673	-0.00100072	0.00143692	0.00221808	0.00182632	-0.414596	-0.073737
NC_016944	Vibrio_cholerae_IEC224_uid89389	0.609867	47.66	-0.0105254	0.0525219	-0.0121703	0.0484489	0.0165506	-0.541825	0.136841
NC_015662	Buchnera_aphidicola__Cinara_tujafilina__uid68101	0.572222	23.03	-0.0592265	0.0829959	-0.0768106	0.0761555	-0.042838	3.27878	-0.245823
NC_010424	Candidatus_Desulforudis_audaxviator_MP104C_uid59067	0.812239	60.85	0.00306016	0.0643032	-0.000162635	0.0568002	0.0340531	1.31241	0.255957
NC_007948	Polaromonas_JS666_uid58207	0.55491	62.47	-0.017498	0.0204179	-0.0152631	0.0217799	0.00787281	-0.845179	0.045794
NC_011901	Thioalkalivibrio_sulfidophilus_HL_EbGr7_uid59179	0.578258	65.06	-0.0194876	0.0256763	-0.0148314	0.0246129	0.0108243	-0.475198	0.178023
NC_002967	Treponema_denticola_ATCC_35405_uid57583	0.58511	37.87	-0.0117908	0.0400362	0.0107965	0.0517166	0.0259062	-1.23557	-0.110673
NC_010002	Delftia_acidovorans_SPH_1_uid58703	0.52053	66.48	-0.0103759	0.0152317	-0.00944081	0.0124795	0.00505552	-0.474903	-0.025778
NC_007929	Lactobacillus_salivarius_UCC118_uid58233	0.804892	32.94	0.0589062	0.167279	0.0585081	0.152126	0.0893649	0.171122	0.40282
NC_004193	Oceanobacillus_iheyensis_HTE831_uid57867	0.745714	35.68	0.0441633	0.118925	0.0372318	0.114053	0.0646919	0.84679	0.472662
NC_009883	Rickettsia_bellii_OSU_85_389_uid58681	0.549831	31.63	0.00460402	0.0393993	-0.000371623	0.0272674	0.00823668	1.39573	0.254086
NC_014920	Haemophilus_influenzae_F3031_uid62123	0.526494	38.22	-0.00907847	0.0197779	-0.0140994	0.0161767	-0.00253136	-0.228966	-0.056813
NC_008146	Mycobacterium_MCS_uid58465	0.583009	68.45	0.00201403	0.00753513	0.00745608	0.011257	0.0100401	-0.32485	0.143245
NC_015214	Lactobacillus_acidophilus_30SC_uid63605	0.736377	38.15	0.021999	0.0745189	0.009615	0.0649111	0.0303837	0.0742434	0.436241
NC_016629	Desulfovibrio_africanus_Walvis_Bay_uid66847	0.498398	61.42	-0.00789804	0.0202973	-0.0063392	0.0191783	0.00935178	0.0421556	0.050924
NC_015460	Gallibacterium_anatis_UMN179_uid66567	0.592221	39.88	0.00139754	0.0668135	0.000856805	0.0583737	0.0232641	-0.338312	0.01557
NC_010531	Polynucleobacter_necessarius_STIR1_uid58967	0.647878	45.56	-0.0338905	0.0707533	-0.0320878	0.0679273	0.0136653	-0.474669	0.206253
NC_009033	Staphylothermus_marinus_F1_uid58719	0.558805	35.73	0.013403	0.0129465	0.0114236	0.0216133	0.0150461	-0.811166	0.023714
NC_008312	Trichodesmium_erythraeum_IMS101_uid57925	0.498989	34.14	0.000541148	-0.00335885	0.00110839	-0.00392007	-0.000603677	-0.151267	0.024942
NC_017025	Flavobacterium_indicum_GPTSA100_9_uid157999	0.563085	31.38	-0.00803993	0.0618254	0.00110046	0.0556712	0.017956	0.540611	0.142733
NC_010503	Ureaplasma_parvum_serovar_3_ATCC_27815_uid58887	0.651888	25.5	0.0238507	0.0402918	0.0330273	0.0273241	0.0315624	2.52575	0.286982
NC_016613	Vibrio_EJY3_uid83161	0.588618	45.03	-0.0131542	0.049537	-0.0130189	0.0509431	0.0156659	-0.475293	0.178221
NC_000908	Mycoplasma_genitalium_G37_uid57707	0.804211	31.69	0.0312654	0.0424163	0.0145582	0.0259649	0.0182416	6.85476	0.426136
NC_007797	Anaplasma_phagocytophilum_HZ_uid57951	0.58498	41.64	-0.0287365	0.0872928	-0.0299387	0.0859899	0.0181754	0.924808	-0.116097
NC_009783	Vibrio_harveyi_ATCC_BAA_1116_uid58957	0.586528	45.55	-0.00380371	0.0454838	-0.00917644	0.0449163	0.0154091	-0.265746	0.241001
NC_015930	Lactococcus_garvieae_ATCC_49156_uid73413	0.780175	38.83	0.0334555	0.0864766	0.031356	0.0800644	0.0502895	1.34467	0.378797
NC_009881	Rickettsia_akari_Hartford_uid58161	0.604134	32.33	-0.000154862	0.0550044	0.0031785	0.0520823	0.0189652	1.98575	0.14777
NC_004344	Wigglesworthia_glossinidia_endosymbiont_of_Glossina_brevipalpis_uid57853	0.497561	22.48	0.000645244	0.0066373	0.00654917	0.00147929	0.00541568	-0.955182	-0.14723
NC_012026	Anaplasma_marginale_Florida_uid58577	0.560638	49.77	-0.0500143	0.0494498	-0.0335835	0.0354201	0.000662434	-0.111582	-0.26439
NC_006142	Rickettsia_typhi_Wilmington_uid58063	0.565476	28.92	-0.00810448	0.0552861	-0.0130942	0.0660822	0.00961886	2.28731	0.273327
NC_008369	Francisella_tularensis_holarctica_OSU18_uid58687	0.595731	32.16	-0.000702125	0.0711842	-7.23861e-05	0.0734378	0.0234316	2.46292	0.330164
NC_014935	Nitratifractor_salsuginis_DSM_16511_uid62183	0.619343	53.91	0.00742121	0.049299	0.00928385	0.0457094	0.0288048	0.326421	0.306938
NC_007964	Nitrobacter_hamburgensis_X14_uid58293	0.548896	61.71	-0.0153847	0.0188473	-0.0204934	0.0218501	0.00550794	-0.107932	-0.005308
NC_009091	Prochlorococcus_marinus_MIT_9301_uid58437	0.498951	31.34	-0.026886	0.0259949	-0.0179978	0.0502294	0.00263398	0.991358	0.141203
NC_009975	Methanococcus_maripaludis_C6_uid58947	0.487685	33.42	-0.0116101	0.0117794	-0.00924584	0.00512269	-0.00456444	0.619514	-0.105888
NC_015660	Geobacillus_thermoglucosidasius_C56_YS93_uid48129	0.798315	43.95	0.0360297	0.107232	0.0314855	0.104654	0.0632312	1.65159	0.394155
NC_006831	Ehrlichia_ruminantium_Gardel_uid58245	0.532632	27.51	-0.0688995	0.188358	-0.0666338	0.189642	0.00373918	2.86904	0.207115
NC_008816	Prochlorococcus_marinus_AS9601_uid58307	0.502083	31.32	-0.0276819	0.0243484	-0.0268746	0.0237217	-0.0116458	0.591591	0.063813
NC_002978	Wolbachia_endosymbiont_of_Drosophila_melanogaster_uid57851	0.533054	35.23	0.00741342	0.0171009	0.00339865	0.00138124	0.00268605	-0.580982	0.147501
NC_009663	Sulfurovum_NBC37_1_uid58863	0.641509	43.87	0.0177184	0.0606338	0.00918895	0.0647964	0.0338076	-1.81069	0.028826
NC_013656	Lactococcus_lactis_KF147_uid42831	0.809329	34.91	0.0341554	0.101662	0.0427145	0.0968712	0.0614422	0.172595	0.313484
NC_008699	Nocardioides_JS614_uid58149	0.579978	71.65	-0.00402647	0.00427827	-0.00130184	0.0127865	0.00868707	-0.0554849	0.002437
NC_010741	Treponema_pallidum_SS14_uid58977	0.653696	52.78	-0.0638438	0.108695	-0.0608516	0.0916026	0.0201542	-1.62996	0.1376
NC_015391	Carnobacterium_17_4_uid65789	0.781818	35.25	0.0559948	0.119207	0.052323	0.116332	0.0746986	0.75056	0.27664
NC_014970	Mycoplasma_haemofelis_Langford_1_uid62461	0.523625	38.85	-0.0451441	0.0374962	-0.0388005	0.0344433	-0.0103322	-0.483571	-0.836586
NC_005823	Leptospira_interrogans_serovar_Copenhageni_Fiocruz_L1_130_uid58065	0.574875	35.05	-0.0159565	0.069669	-0.0198846	0.0673615	0.0106849	0.871977	0.138821
NC_012441	Brucella_melitensis_ATCC_23457_uid59241	0.583131	57.15	-0.0225314	0.0325867	-0.0201181	0.033913	0.0106221	-0.244128	0.095728
NC_000916	Methanothermobacter_thermautotrophicus_Delta_H_uid57877	0.561366	49.54	0.0129007	0.0224859	0.0114319	0.0265833	0.0189841	-0.203316	0.166062
NC_008530	Lactobacillus_gasseri_ATCC_33323_uid57687	0.753846	35.26	0.0278845	0.115767	0.0232899	0.0954518	0.0489774	-0.767182	0.497629
NC_003103	Rickettsia_conorii_Malish_7_uid57633	0.600727	32.44	0.00706033	0.0637973	0.0137939	0.0630052	0.0296744	2.21532	0.313742
NC_009778	Cronobacter_sakazakii_ATCC_BAA_894_uid58145	0.590087	56.77	0.00365514	0.0230971	0.00718568	0.0186881	0.0137154	-0.611499	0.131516
NC_016894	Acetobacterium_woodii_DSM_1030_uid88073	0.737403	39.34	0.0380513	0.124978	0.0423572	0.121902	0.0736819	-1.03513	0.141278
NC_013893	Staphylococcus_lugdunensis_HKU09_01_uid46233	0.670281	33.87	0.0351189	0.0877959	0.02919	0.08896	0.0494876	1.17845	0.318818
NC_014506	Sulfurimonas_autotrophica_DSM_16294_uid53043	0.620195	35.24	0.00623019	0.0764417	-0.0067275	0.063258	0.0175864	-0.993561	-0.077152
NC_007622	Staphylococcus_aureus_RF122_uid57661	0.756477	32.78	0.0528808	0.121789	0.051227	0.124907	0.0752564	0.907034	0.627458
NC_010694	Erwinia_tasmaniensis_Et1_99_uid59029	0.589437	53.73	-0.00632844	0.0328823	-0.0125556	0.0323275	0.0114311	0.121801	0.19038
NC_016857	Salmonella_enterica_serovar_Typhimurium_ST4_74_uid84393	0.586811	52.18	-0.00849946	0.0429556	-0.00450676	0.0433758	0.0203888	0.0763055	0.149295
NC_003295	Ralstonia_solanacearum_GMI1000_uid57593	0.59645	67.04	-0.0110347	0.022315	-0.00976018	0.0233941	0.012546	-1.04825	0.015301
NC_008599	Campylobacter_fetus_82_40_uid58545	0.624782	33.31	-0.00652905	0.0738964	-0.0334198	0.0253451	-0.0138031	2.0729	0.042814
NC_015921	Borrelia_bissettii_DN127_uid71231	0.655637	28.7	-0.0912208	0.181502	-0.0358661	0.23139	0.0420255	5.97085	0.198725
NC_014616	Bifidobacterium_bifidum_S17_uid59545	0.683679	62.76	0.0130288	0.0152552	0.0127417	0.0162918	0.0149755	0.650319	0.271613
NC_008346	Syntrophomonas_wolfei_Goettingen_uid58179	0.757588	44.87	0.0327302	0.0857099	0.0339085	0.0837338	0.0562038	0.00357221	0.254307
NC_015975	Lactobacillus_ruminis_ATCC_27782_uid73417	0.796992	43.47	0.0293679	0.0980352	0.0242202	0.0917573	0.0538597	-1.07101	0.304994
NC_012850	Rhizobium_leguminosarum_bv__trifolii_WSM1325_uid58991	0.528575	61.09	-0.0115279	0.0137569	-0.017382	0.0130567	0.00118262	-0.264078	0.029188
NC_012490	Rhodococcus_erythropolis_PR4_uid59019	0.565672	62.31	-0.0266745	0.0373417	-0.0309239	0.0424611	0.0147291	-0.208205	0.159604
NC_007613	Shigella_boydii_Sb227_uid58215	0.525284	51.21	0.00034375	0.0152489	0.000906278	0.0115923	0.00636088	0.665165	0.10638
NC_009253	Desulfotomaculum_reducens_MI_1_uid58277	0.763126	42.28	0.0351287	0.0870884	0.0299027	0.0811601	0.0514903	3.69603	0.4058
NC_013595	Streptosporangium_roseum_DSM_43021_uid42521	0.539785	70.87	-0.0094876	0.0107312	-0.0101373	0.00918005	0.00350735	-0.143581	0.026184
NC_014644	Gardnerella_vaginalis_ATCC_14019_uid55487	0.717949	41.36	-0.0365252	0.0949297	-0.0415928	0.10098	0.0172811	3.17529	0.28302
NC_015744	Chlamydia_trachomatis_L2c_uid68843	0.54717	41.33	-0.0187308	0.130618	-0.0254502	0.140149	0.0433675	0.368778	0.153605
NC_015311	Prevotella_denticola_F0289_uid65091	0.484493	50.36	-0.0217392	0.0133575	-0.0276979	0.0129815	-0.00731639	0.255454	0.000903
NC_008593	Clostridium_novyi_NT_uid58643	0.825486	28.86	0.109066	0.220866	0.103703	0.218514	0.13708	1.92529	0.405094
NC_015736	Candidatus_Tremblaya_princeps_PCIT_uid68741	0.752066	58.83	0.0197923	0.0398258	0.0027421	0.0332192	0.0206962	1.41222	-0.020599
NC_008253	Escherichia_coli_536_uid58531	0.546655	50.52	-0.00593273	0.0308507	-0.00928011	0.0284058	0.00972699	0.722575	0.126924
NC_015873	Megasphaera_elsdenii_DSM_20460_uid71135	0.820189	52.8	0.0300935	0.0170784	0.0257872	0.0149295	0.0201077	-0.733404	0.434693
NC_014555	Helicobacter_pylori_PeCan4_uid53539	0.587138	38.94	0.0088928	0.0488018	0.0162794	0.0483471	0.0284623	-0.172135	0.069955
NC_007644	Moorella_thermoacetica_ATCC_39073_uid58051	0.810219	55.79	0.0151014	0.0426254	0.0137822	0.0475275	0.0325326	1.76279	0.355724
NC_009089	Clostridium_difficile_630_uid57679	0.804331	29.06	0.0854141	0.203088	0.0761371	0.194292	0.110112	-0.608197	0.297824
NC_013892	Xenorhabdus_bovienii_SS_2004_uid46345	0.528417	44.97	-0.00624583	0.0223114	-0.0115758	0.0207683	0.00302293	-0.671155	0.017
NC_016616	Dechlorosoma_suillum_PS_uid81439	0.576522	65.37	-0.0242027	0.0201179	-0.0321556	0.0182206	0.000459144	-1.72729	0.014369
NC_008340	Alkalilimnicola_ehrlichii_MLHE_1_uid58467	0.580803	67.53	-0.0260272	0.036667	-0.0278331	0.0374521	0.0162466	-0.217488	0.224962
NC_014152	Thermincola_potens_JR_uid48823	0.866102	45.88	0.0370957	0.115254	0.0355792	0.113943	0.0714358	0.708783	0.402611
NC_007333	Thermobifida_fusca_YX_uid57703	0.608682	67.5	0.0324748	-0.00296142	0.0301187	-0.00451914	0.00683341	-0.237338	0.052216
NC_017031	Corynebacterium_pseudotuberculosis_P54B96_uid157909	0.628119	52.19	-0.0199715	0.0736366	-0.0281819	0.0743689	0.0252651	-1.04891	0.344136
NC_015278	Aerococcus_urinae_ACS_120_V_Col10a_uid64757	0.767092	41.88	0.0267016	0.0598448	0.031946	0.0640131	0.0449778	-0.0215278	0.476159
NC_017056	Rickettsia_prowazekii_BuV67_CWPP_uid158063	0.620403	29	-0.00908858	0.0728559	-0.0249557	0.0695071	0.00240161	2.88096	0.414535
NC_011601	Escherichia_coli_O127_H6_E2348_69_uid59343	0.565122	50.57	-0.00661842	0.033802	-0.00666404	0.0379388	0.0156836	0.966246	0.167154
NC_013406	Paenibacillus_Y412MC10_uid41127	0.758416	51.24	0.0256338	0.076512	0.0273673	0.0737091	0.0511066	-0.284413	0.292431
NC_009524	Psychrobacter_PRwf_1_uid58459	0.564979	44.87	0.00800347	0.0422865	0.00964879	0.0443492	0.0251841	-0.316956	0.365308
NC_016027	Gluconacetobacter_xylinus_NBRC_3288_uid46523	0.554607	60.92	-0.0365268	0.0394397	-0.0400448	0.0383989	0.00711423	-0.670388	-0.01072
NC_008497	Lactobacillus_brevis_ATCC_367_uid57989	0.649886	46.22	0.00165877	0.0756693	0.00243265	0.072287	0.0346645	0.038582	0.232853
NC_008345	Shewanella_frigidimarina_NCIMB_400_uid58265	0.582775	41.58	-0.0223728	0.0517889	-0.0216056	0.0496133	0.00803265	-0.671834	0.112894
NC_015144	Weeksella_virosa_DSM_16922_uid63627	0.57964	35.92	0.0142832	0.0496655	0.00814609	0.0428189	0.0205006	-0.256686	0.065024
NC_007347	Ralstonia_eutropha_JMP134_uid58047	0.582146	64.68	-0.00309969	0.0205148	-0.00822652	0.022618	0.0116769	-0.969659	-0.000336
NC_006814	Lactobacillus_acidophilus_NCFM_uid57685	0.737124	34.71	0.0190849	0.107918	0.013279	0.0869609	0.038761	-0.967433	0.322857
NC_008783	Bartonella_bacilliformis_KC583_uid58533	0.593458	38.24	-0.0336081	0.11675	-0.0211473	0.120908	0.0335324	2.02308	0.436779
NC_012589	Sulfolobus_islandicus_L_S_2_15_uid58871	0.472415	35.11	-0.00844871	-0.00638367	-0.00478757	0.000576157	-0.00289198	-0.311896	-0.018364
NC_008700	Shewanella_amazonensis_SB2B_uid58257	0.562414	53.59	-0.0271205	0.0401958	-0.0260854	0.0388872	0.0087141	-0.403343	0.08717
NC_015731	Nitrosomonas_Is79A3_uid68745	0.558553	45.44	-0.0105279	0.0456153	-0.00649957	0.044789	0.016707	-0.339508	0.017174
NC_015277	Sphingobacterium_21_uid64755	0.526692	41.1	0.000124071	0.00572297	0.00323516	0.00882335	0.00554109	0.210765	0.00095
NC_007577	Prochlorococcus_marinus_MIT_9312_uid58357	0.509945	31.21	-0.0249525	0.0301697	-0.0259445	0.0286348	-0.00935	1.47132	0.204995
NC_013894	Thermocrinis_albus_DSM_14484_uid46231	0.450722	46.93	-0.00334904	-0.0204366	-0.0285415	-0.0366821	-0.0322996	1.01648	0.054325
NC_004459	Vibrio_vulnificus_CMCP6_uid62909	0.609461	46.45	-0.0148764	0.062174	-0.0216437	0.071972	0.0210748	-1.03198	0.19769
NC_004307	Bifidobacterium_longum_NCC2705_uid57939	0.65663	60.12	0.00825822	0.000238817	0.0117144	0.0046026	0.00740811	0.354901	0.091684
NC_010321	Thermoanaerobacter_pseudethanolicus_ATCC_33223_uid58339	0.857972	34.51	0.0801562	0.190558	0.0696143	0.170355	0.104816	1.02212	0.275733
NC_009338	Mycobacterium_gilvum_PYR_GCK_uid59421	0.573745	67.92	-0.00173714	0.0153017	-0.00184091	0.0151413	0.00963395	-0.556802	0.086155
NC_008212	Haloquadratum_walsbyi_DSM_16790_uid58673	0.501533	47.86	0.00175549	-0.00558982	0.0012129	-0.00451323	-0.00153528	-0.365599	-0.086546
NC_014414	Parvularcula_bermudensis_HTCC2503_uid51641	0.561593	60.66	-0.0207021	0.0321857	-0.0230454	0.028605	0.00782305	-0.25175	0.099944
NC_015593	Sphingobium_chlorophenolicum_L_1_uid52597	0.559733	63.86	-0.00159947	0.00323943	0.00324715	0.0088211	0.00679964	-0.0405404	0.064228
NC_015379	Pseudomonas_brassicacearum_NFM421_uid66303	0.538146	60.79	-0.0246027	0.0315748	-0.0210875	0.0289041	0.00921532	-0.876031	0.169365
NC_015761	Salmonella_bongori_NCTC_12419_uid70155	0.581437	51.33	-0.010167	0.0462256	-0.0136405	0.0443974	0.0160551	-0.364788	0.103874
NC_016051	Thermococcus_AM4_uid54735	0.487399	54.78	-0.0224048	-0.000330718	-0.021131	-0.0167469	-0.0187371	1.16864	0.062722
NC_016807	Mycoplasma_pneumoniae_309_uid85495	0.783593	39.98	0.0311229	0.0145914	0.0325293	0.0271246	0.0304253	0.659482	0.119608
NC_015422	Alicycliphilus_denitrificans_K601_uid66307	0.548177	67.98	-0.00574306	0.0155733	-0.00680684	0.0149505	0.00787748	-0.169548	0.02537
NC_005364	Mycoplasma_mycoides_SC_PG1_uid58031	0.634218	23.97	0.0246942	0.0429557	0.0264339	0.041283	0.029997	0.802548	0.157322
NC_014106	Lactobacillus_crispatus_ST1_uid48359	0.729476	36.89	0.0141075	0.103803	0.0155148	0.0865708	0.0415317	-0.442952	0.338105
NC_012590	Corynebacterium_aurimucosum_ATCC_700975_uid59409	0.604504	60.63	-0.00547898	0.0395299	-0.00121018	0.0370624	0.0218126	-1.00236	0.254711
NC_015696	Francisella_TX077308_uid68321	0.598178	32.87	-0.00366184	0.0824625	-0.0026081	0.108776	0.0343444	1.44753	0.234417
NC_015656	Frankia_symbiont_of_Datisca_glomerata_uid46257	0.568953	70.04	-0.0281347	0.0198475	-0.028679	0.0177207	0.00386034	0.270003	0.130011
NC_011833	Buchnera_aphidicola_5A__Acyrthosiphon_pisum__uid59285	0.555755	26.29	-0.0321845	0.0385814	-0.0513178	0.0250148	-0.0315636	2.76348	0.008681
NC_007205	Candidatus_Pelagibacter_ubique_HTCC1062_uid58401	0.641802	29.68	0.0252826	0.0566622	0.0379994	-0.000529942	0.0268235	2.16432	0.254271
NC_012759	Escherichia_coli_BW2952_uid59391	0.547613	50.79	-0.00308716	0.0318113	0.00171683	0.0298768	0.0160209	0.81284	0.159172
NC_014760	Mycoplasma_bovis_PG45_uid60859	0.60915	29.31	0.0218947	0.0321712	0.00309199	0.022963	0.00885966	2.73387	0.419297
NC_007335	Prochlorococcus_marinus_NATL2A_uid58359	0.468085	35.12	0.00425387	-0.011298	0.00536857	0.0100471	0.00696434	0.212727	0.011136
NC_010544	Candidatus_Phytoplasma_australiense_uid61641	0.559942	27.42	-0.0058046	0.0157629	-0.0133386	0.0130822	-0.00611882	1.58443	0.290343
NC_007643	Rhodospirillum_rubrum_ATCC_11170_uid57655	0.540919	65.45	-0.0218791	0.0289582	-0.0315573	0.0266015	0.00650926	-0.798684	-0.019712
NC_005072	Prochlorococcus_marinus_pastoris_CCMP1986_uid57761	0.509895	30.8	-0.0252741	0.0238365	-0.0259986	0.0100286	-0.0153502	0.854009	0.085495
NC_014125	Legionella_pneumophila_2300_99_Alcoy_uid48801	0.581191	38.38	-0.0183321	0.068547	-0.019777	0.0584739	0.0102362	1.11695	0.173504
NC_004603	Vibrio_parahaemolyticus_RIMD_2210633_uid57969	0.600974	45.39	-0.0112654	0.0565757	-0.0141111	0.0554044	0.0175096	-0.620788	0.204245
NC_016798	Chlamydia_trachomatis_A2497_uid159863	0.555682	41.3	-0.0181162	0.130525	-0.0163158	0.121399	0.0404092	0.0831551	0.108401
NC_003028	Streptococcus_pneumoniae_TIGR4_uid57857	0.80057	39.7	0.01083	0.0975339	0.00474012	0.0972106	0.0418849	1.06203	0.447953
NC_014551	Bacillus_amyloliquefaciens_DSM_7_uid53535	0.749037	46.08	0.054141	0.0672168	0.0494667	0.0622097	0.0553492	0.712564	0.424182
NC_006300	Mannheimia_succiniciproducens_MBEL55E_uid58197	0.550211	42.54	-0.0084928	0.0506328	-0.0136095	0.061243	0.0180655	-0.483275	0.270614
NC_009972	Herpetosiphon_aurantiacus_DSM_785_uid58599	0.501708	50.72	-0.00813396	0.00785252	-0.00480308	0.00458656	-2.47864e-05	-1.10467	0.015899
NC_003143	Yersinia_pestis_CO92_uid57621	0.556613	47.64	-0.0129473	0.0318203	-0.00882196	0.0263685	0.00801216	0.372708	0.111906
NC_015431	Mycoplasma_mycoides_capri_LC_95010_uid66189	0.651844	23.82	0.0205571	0.0437754	0.0243362	0.0334935	0.0265853	0.39838	-0.012706
NC_012214	Erwinia_pyrifoliae_Ep1_96_uid40659	0.592044	53.42	-0.00427323	0.0304707	-0.00819686	0.0345342	0.0146583	-0.49711	0.154844
NC_012440	Persephonella_marina_EX_H1_uid58119	0.472993	37.16	-0.00790647	-0.000935553	0.0249943	0.0362344	0.0290001	-0.0758949	-0.102966
NC_006834	Xanthomonas_oryzae_KACC_10331_uid58155	0.546125	63.69	-0.0138696	0.0197028	-0.0146904	0.0169852	0.00549359	-0.0907781	0.01887
NC_009332	Streptococcus_pyogenes_Manfredo_uid57847	0.792096	38.63	0.0190909	0.088815	0.0195832	0.0906532	0.0473144	0.686538	0.357207
NC_008609	Pelobacter_propionicus_DSM_2379_uid58255	0.572427	59.02	-0.028139	0.0252083	-0.0224144	0.0216084	0.00344829	-2.03442	-0.117039
NC_014836	Desulfurispirillum_indicum_S5_uid45897	0.507912	56.11	-0.0231564	0.0318476	-0.0126587	0.0188718	0.00509852	-0.927034	0.018137
NC_013861	Legionella_longbeachae_NSW150_uid46099	0.547164	37.11	-0.018788	0.0544262	-0.021015	0.0501334	0.00539227	1.86152	0.143599
NC_011527	Coxiella_burnetii_CbuG_Q212_uid58893	0.57717	42.63	-0.00499815	0.047347	-0.00160665	0.047681	0.0193614	0.58129	0.191937
NC_011886	Arthrobacter_chlorophenolicus_A6_uid58969	0.59408	66.28	0.00549734	-0.00125732	0.00575735	0.000843123	0.00249317	0.105549	0.0683
NC_009512	Pseudomonas_putida_F1_uid58355	0.540762	61.86	-0.0229902	0.0304829	-0.024192	0.0298864	0.00916843	-0.704021	0.105885
NC_011072	Streptococcus_pneumoniae_G54_uid59167	0.800378	39.65	0.0127986	0.0996878	0.0115659	0.0963842	0.0453729	-0.0577173	0.276989
NC_014664	Rhodomicrobium_vannielii_ATCC_17100_uid43247	0.527482	62.25	0.000258656	0.00393887	-0.00483514	0.00173626	-0.000744046	0.0358326	0.01095
NC_016445	Vibrio_cholerae_O1_2010EL_1786_uid78933	0.596791	47.67	-0.0105012	0.0537709	-0.0136714	0.0521091	0.01759	-0.590268	0.236509
NC_010611	Acinetobacter_baumannii_ACICU_uid58765	0.610035	39.03	0.00208468	0.0608153	0.00602901	0.0601816	0.0271083	0.363932	0.205663
NC_009073	Pyrobaculum_calidifontis_JCM_11548_uid58787	0.512546	57.15	-0.00315922	-0.000706237	0.00596125	-0.00174088	0.00152905	0.493187	-0.081692
NC_008577	Shewanella_ANA_3_uid58347	0.572367	48.05	-0.0286881	0.0533776	-0.0328234	0.0518368	0.0077122	-0.54104	0.083566
NC_014166	Arcobacter_nitrofigilis_DSM_7299_uid49001	0.59354	28.36	0.00810096	0.0693671	0.00397498	0.0675287	0.0220322	0.377385	0.166563
NC_013741	Archaeoglobus_profundus_DSM_5631_uid43493	0.498901	42.01	-0.00045413	0.00332981	0.0102498	-0.00337357	0.0046093	0.883627	0.112544
NC_009633	Alkaliphilus_metalliredigens_QYMF_uid58171	0.834413	36.82	0.0840843	0.155241	0.0789625	0.155708	0.107193	0.308115	0.293793
NC_007796	Methanospirillum_hungatei_JF_1_uid58181	0.524433	45.15	-0.0117074	0.00698507	-0.0149099	0.00834698	-0.00451336	0.750643	0.025874
NC_013960	Nitrosococcus_halophilus_Nc4_uid46803	0.50983	51.58	-0.0175855	0.0285848	-0.0185774	0.0276878	0.00523422	0.0765752	-0.069192
NC_014151	Cellulomonas_flavigena_DSM_20109_uid48821	0.582654	74.29	-0.0121217	0.0123773	-0.0181785	0.0103945	0.00289104	-0.426666	0.112627
NC_008347	Maricaulis_maris_MCS10_uid58689	0.590271	62.73	-0.0288733	0.0272029	-0.0299164	0.0302065	0.0077376	-1.19312	0.067353
NC_007292	Candidatus_Blochmannia_pennsylvanicus_BPEN_uid58329	0.631922	29.56	-0.0177976	0.101423	-0.0252499	0.0933377	0.00919485	3.19723	0.381875
NC_012668	Vibrio_cholerae_MJ_1236_uid59387	0.605491	47.52	-0.00860015	0.0518887	-0.00683677	0.0502588	0.0200637	-0.500006	0.217446
NC_008618	Bifidobacterium_adolescentis_ATCC_15703_uid58559	0.696691	59.18	0.016866	0.00484418	0.0113139	0.00627498	0.00833847	1.50985	0.061791
NC_009839	Campylobacter_jejuni_81116_uid58771	0.592866	30.54	-0.0062669	0.103831	-0.0180349	0.108049	0.0211292	1.69906	0.311065
NC_008209	Roseobacter_denitrificans_OCh_114_uid58597	0.538267	58.97	-0.0184184	0.0320437	-0.0118299	0.0320273	0.0139384	0.0253574	0.051464
NC_015946	Mycoplasma_putrefaciens_KS1_uid72481	0.793846	26.94	0.0482949	0.0672724	0.0169188	0.0463725	0.0245268	0.444273	0.072683
NC_013769	Sulfolobus_islandicus_L_D_8_5_uid43679	0.469822	35.25	-0.0104874	-0.0143505	-0.00951297	-0.0177763	-0.0124388	-0.312302	-0.060843
NC_013353	Escherichia_coli_O103_H2_12009_uid41013	0.5727	50.66	-0.00452072	0.036651	-0.00228773	0.0357529	0.0170698	1.74899	0.232937
NC_007759	Syntrophus_aciditrophicus_SB_uid58539	0.559697	51.46	-0.000969395	0.0358518	-0.00847178	0.03336	0.0128234	-1.21476	0.01025
NC_007955	Methanococcoides_burtonii_DSM_6242_uid58023	0.538935	40.76	-0.0304288	0.020673	-0.0269975	0.0104688	-0.0119072	1.25071	0.10568
NC_016943	Blastococcus_saxobsidens_DD2_uid89391	0.606846	72.95	-0.0077096	0.0105464	-0.0129829	0.0125589	0.00565961	-0.373344	0.115656
NC_002945	Mycobacterium_bovis_AF2122_97_uid57695	0.589842	65.63	-0.0214421	0.0263521	-0.0255114	0.0258851	0.00806216	-0.453571	-0.013195
NC_014365	Desulfarculus_baarsii_DSM_2075_uid51371	0.507627	65.7	-0.00934129	0.0179243	-0.0190878	0.0216426	0.00750571	-0.846013	-0.032859
NC_016804	Mycobacterium_bovis_BCG_Mexico_uid86889	0.592105	65.66	-0.021637	0.0265269	-0.020747	0.0269128	0.0104548	-0.54393	-0.025782
NC_002620	Chlamydia_muridarum_Nigg_uid57785	0.550388	40.34	-0.02048	0.13683	-0.0237623	0.120212	0.0350752	0.469955	0.107468
NC_014976	Bacillus_subtilis_BSn5_uid62463	0.736791	43.85	0.0446277	0.0769037	0.0307284	0.0698874	0.0478388	0.116242	0.373732
NC_013517	Sebaldella_termitidis_ATCC_33386_uid41865	0.744061	33.45	0.102447	0.167224	0.0994123	0.169481	0.122539	0.953426	0.394064
NC_006958	Corynebacterium_glutamicum_ATCC_13032_uid61611	0.58685	53.84	-0.00600895	0.0377552	-0.00930029	0.044034	0.0193766	0.0498409	0.232916
NC_003210	Listeria_monocytogenes_EGD_e_uid61583	0.782853	37.98	0.0577538	0.0974336	0.0685407	0.0961883	0.0789114	0.398382	0.454647
NC_009348	Aeromonas_salmonicida_A449_uid58631	0.552432	58.51	-0.0215744	0.0329149	-0.0226222	0.036926	0.0121246	-1.19392	0.136358
NC_009525	Mycobacterium_tuberculosis_H37Ra_uid58853	0.587506	65.61	-0.0218387	0.0263581	-0.0329676	0.027618	0.00672928	-0.258234	0.054953
NC_012814	Bifidobacterium_animalis_lactis_Bl_04_uid59359	0.67007	60.48	0.0034289	0.0330837	-0.000315809	0.0352394	0.0213446	0.0802187	0.07506
NC_016612	Klebsiella_oxytoca_KCTC_1686_uid83159	0.549927	56.05	-0.00919372	0.0337415	-0.00495994	0.0348687	0.0173366	-0.730051	0.137836
NC_015757	Sulfobacillus_acidophilus_TPY_uid68841	0.65903	56.76	-0.021077	0.0678922	-0.0257926	0.0647795	0.0253137	-0.643999	0.170283
NC_007626	Magnetospirillum_magneticum_AMB_1_uid58527	0.530805	65.09	-0.0153868	0.0194381	-0.005366	0.0176469	0.00943697	-1.01764	-0.012243
NC_011653	Thermosipho_africanus_TCF52B_uid59095	0.498976	30.81	0.013549	-0.0337267	0.0160416	-0.0249235	0.00351462	-0.505905	0.054701
NC_015474	Pyrococcus_NA2_uid66551	0.554545	42.74	-0.0105293	0.0333286	-0.0185483	0.02362	-0.000671202	2.68889	0.111186
NC_010175	Chloroflexus_aurantiacus_J_10_fl_uid57657	0.473916	56.7	0.0145523	-0.0126523	0.0108165	-0.0102827	-0.00113415	-0.0450889	0.040247
NC_003485	Streptococcus_pyogenes_MGAS8232_uid57871	0.799891	38.55	0.0221201	0.0910258	0.0177235	0.0922987	0.0464897	0.751935	0.380671
NC_011365	Gluconacetobacter_diazotrophicus_PAl_5_uid59075	0.58243	66.38	-0.0192387	0.0256344	-0.029054	0.0253717	0.00641051	-0.419573	-0.066914
NC_016948	Mycobacterium_intracellulare_MOTT_64_uid89385	0.562774	68.07	0.000703209	0.00767533	-0.00143802	0.00844987	0.00530399	0.382342	0.158721
NC_012791	Variovorax_paradoxus_S110_uid59437	0.556276	67.63	0.00369297	0.00630801	-4.46356e-05	0.0126332	0.00845128	-0.587004	0.125297
NC_016893	Wigglesworthia_glossinidia_endosymbiont_of_Glossina_morsitans__Yale_colony__uid88075	0.470874	25.22	-0.00918519	-0.00903065	-0.00992953	0.0153602	-0.00374275	-1.86221	-0.420028
NC_016589	Burkholderia_YI23_uid81081	0.569159	63.58	0.00762531	0.0174417	0.00622333	0.0200746	0.0150002	-0.579543	0.019055
NC_008595	Mycobacterium_avium_104_uid57693	0.571484	68.99	0.00254939	0.00634399	0.00632495	0.00648058	0.00643235	0.361872	0.187397
NC_013016	Neisseria_meningitidis_alpha14_uid61649	0.550748	51.95	-0.0236353	0.0567721	-0.0146133	0.0449838	0.0161257	-3.10666	-0.096314
NC_016915	Rickettsia_rickettsii_Hlp_2_uid88067	0.566514	32.47	0.00246708	0.0466548	-0.00251466	0.0490302	0.0141367	1.16715	0.197363
NC_011184	Vibrio_fischeri_MJ11_uid58907	0.598456	38.88	-0.009806	0.0773562	-0.0175112	0.0769012	0.0193255	-0.348922	0.17526
NC_015064	Acidobacterium_MP5ACTX9_uid50551	0.505272	60.51	-0.0217142	0.0640151	-0.0165548	0.049073	0.0227043	-1.31973	0.061173
NC_016622	Azospirillum_lipoferum_4B_uid82343	0.524544	67.61	-0.0108205	0.0135096	-0.00791869	0.0138982	0.00676727	-0.0846725	0.007398
NC_011831	Chloroflexus_aggregans_DSM_9485_uid58621	0.490622	56.43	0.0300785	-0.0333359	0.0286672	-0.033038	-0.00617518	0.111948	-0.018389
NC_007958	Rhodopseudomonas_palustris_BisB5_uid58441	0.571981	64.81	-0.01418	0.0157172	-0.0143188	0.0156881	0.00506953	-0.667268	-0.089264
NC_011244	Borrelia_recurrentis_A1_uid58793	0.66125	27.52	-0.108976	0.229249	-0.0804636	0.194931	-0.00380499	7.83055	0.188777
NC_012891	Streptococcus_dysgalactiae_equisimilis_GGS_124_uid59103	0.764088	39.58	0.0106898	0.0825273	0.0113783	0.0769281	0.0373102	0.180406	0.265076
NC_011000	Burkholderia_cenocepacia_J2315_uid57953	0.565831	66.68	-0.00567758	0.0301846	-0.00392759	0.0312627	0.0193319	-0.93772	-0.0045
NC_015136	Burkholderia_CCGE1001_uid42975	0.579555	63.69	-0.00439456	0.020934	-0.00108093	0.0228627	0.0141408	-0.647565	0.062039
NC_009523	Roseiflexus_RS_1_uid58523	0.490889	60.39	-0.00857249	0.00618908	-0.00874826	0.00400306	-0.00103589	0.0805916	0.019399
NC_008021	Streptococcus_pyogenes_MGAS9429_uid58569	0.776771	38.54	0.0199366	0.0868459	0.0142807	0.0772426	0.0386463	0.83944	0.390726
NC_008095	Myxococcus_xanthus_DK_1622_uid58003	0.529179	68.89	-0.0270812	0.036823	-0.0227119	0.0366382	0.0181544	-0.137523	0.13211
NC_002163	Campylobacter_jejuni_NCTC_11168___ATCC_700819_uid57587	0.608589	30.55	-0.00502968	0.110335	0.00935426	0.139188	0.0496683	1.24391	0.180286
NC_011205	Salmonella_enterica_serovar_Dublin_CT_02021853_uid58917	0.582096	52.18	-0.00831945	0.0435119	-0.00821152	0.0425346	0.018201	0.0376689	0.152848
NC_009667	Ochrobactrum_anthropi_ATCC_49188_uid58921	0.521517	56.05	-0.0019268	0.00622608	-0.00212866	0.00805021	0.00354003	0.147795	0.075756
NC_013740	Acidaminococcus_fermentans_DSM_20731_uid43471	0.832182	55.84	0.0710573	0.055248	0.0607914	0.0640884	0.062574	0.126235	0.514976
NC_012880	Dickeya_dadantii_Ech703_uid59363	0.574666	55.02	-0.0385654	0.0656727	-0.0353795	0.0624995	0.018467	-0.792889	0.174112
NC_012968	Methylotenera_mobilis_JLW8_uid59373	0.567336	45.51	-0.0414338	0.0819223	-0.0293962	0.0817505	0.021311	-0.419541	0.180198
NC_011586	Acinetobacter_baumannii_AB0057_uid59083	0.594459	39.21	0.00143025	0.0576664	0.00588428	0.0544655	0.02517	0.508199	0.221046
NC_011963	Rhodobacter_sphaeroides_KD131_uid59277	0.534021	69.18	-0.00752205	0.0177246	-0.00201383	0.0220482	0.0145683	-0.33966	0.069837
NC_015733	Pseudomonas_putida_S16_uid68747	0.549253	62.32	-0.0211315	0.0273586	-0.021133	0.0278778	0.00939209	-0.505831	0.127171
NC_009485	Bradyrhizobium_BTAi1_uid58505	0.568375	64.92	-0.0194858	0.0198233	-0.0199681	0.0197957	0.00586626	-0.618175	0.008475
NC_005043	Chlamydophila_pneumoniae_TW_183_uid57997	0.543576	40.58	-0.0249432	0.0888875	-0.0256651	0.0863254	0.0197768	-0.279429	0.02865
NC_013162	Capnocytophaga_ochracea_DSM_7271_uid59197	0.514956	39.59	-0.000259104	0.0236252	-0.0118839	0.020462	0.000871008	-1.75036	0.01207
NC_011757	Methylobacterium_chloromethanicum_CM4_uid58933	0.5057	68.21	0.00150373	-0.00183653	-0.00142562	-0.00436775	-0.00341217	-0.174381	0.014458
NC_000909	Methanocaldococcus_jannaschii_DSM_2661_uid57713	0.545508	31.43	0.0102495	0.0271904	0.02069	0.0388119	0.0264132	0.198155	-0.006857
NC_004070	Streptococcus_pyogenes_MGAS315_uid57911	0.794102	38.59	0.0234967	0.0864381	0.0176024	0.0855012	0.04375	1.59584	0.421337
NC_015275	Clostridium_lentocellum_DSM_5427_uid49117	0.828483	34.32	0.0865698	0.184142	0.088028	0.187357	0.122033	-1.69046	0.296244
NC_007516	Synechococcus_CC9605_uid58319	0.486578	59.22	-0.0668753	0.0247822	-0.0661312	0.0142971	-0.0193236	0.0818346	-0.033737
NC_015978	Lactobacillus_sanfranciscensis_TMW_1_1304_uid72937	0.764996	34.7	0.0208924	0.0985573	0.0184673	0.080979	0.0403839	-0.416225	0.314035
NC_009487	Staphylococcus_aureus_JH9_uid58455	0.754171	32.95	0.0558816	0.115536	0.0514429	0.114451	0.0720932	1.23276	0.652689
NC_004557	Clostridium_tetani_E88_uid57683	0.795378	28.75	0.114846	0.213151	0.116552	0.210902	0.14377	2.04458	0.535583
NC_008698	Thermofilum_pendens_Hrk_5_uid58563	0.559146	57.67	0.0103519	0.0123889	-0.00470229	0.0206856	0.0100923	-0.736635	-0.030462
NC_012704	Corynebacterium_kroppenstedtii_DSM_44385_uid59411	0.584737	57.46	-0.0153967	0.039039	-0.0138289	0.0431025	0.0188142	-0.223065	0.206227
NC_009074	Burkholderia_pseudomallei_668_uid58389	0.569289	68.02	-0.0101707	0.0322535	-0.00874899	0.0300966	0.0177046	-0.754382	0.132869
NC_014410	Thermoanaerobacterium_thermosaccharolyticum_DSM_571_uid51639	0.857417	34.11	0.0751152	0.182767	0.0700924	0.177519	0.106835	0.545136	0.217848
NC_011498	Helicobacter_pylori_P12_uid59327	0.569427	38.81	0.00567455	0.047059	-0.0318671	0.0433427	-0.00328506	1.10339	0.061298
NC_013156	Methanocaldococcus_fervens_AG86_uid59347	0.486749	32.21	-0.00391368	0.0129177	0.00242462	0.025137	0.00971484	0.575174	0.09668
NC_011565	Candidatus_Azobacteroides_pseudotrichonymphae_genomovar__CFP2_uid59163	0.562005	32.66	-0.0330293	0.0865114	-0.031297	0.0770178	0.00423888	2.44533	0.128745
NC_008278	Frankia_alni_ACN14a_uid58695	0.543313	72.83	-0.0296299	0.0146969	-0.0283597	0.0106608	7.97486e-05	-0.083663	0.025983
NC_012029	Halorubrum_lacusprofundi_ATCC_49239_uid58807	0.480088	66.72	-0.0109498	-0.00269363	-0.0121998	-0.00169706	-0.00523342	-0.327833	-0.101297
NC_012925	Streptococcus_suis_P1_7_uid32235	0.768767	41.3	0.00946447	0.0859288	0.00543563	0.0794172	0.0359955	0.539469	0.383915
NC_017027	Pasteurella_multocida_HN06_uid156881	0.565102	40.22	-0.00829173	0.067411	-0.00161602	0.0676694	0.0261854	-0.120364	0.208402
NC_014532	Halomonas_elongata_DSM_2581_uid52781	0.579114	63.61	-0.0289492	0.0480613	-0.0395884	0.0491627	0.0161308	-1.11867	0.091474
NC_014011	Aminobacterium_colombiense_DSM_12261_uid47083	0.721364	45.31	-0.0099848	0.0765771	-0.0152581	0.061189	0.0188997	0.482166	0.208248
NC_011916	Caulobacter_crescentus_NA1000_uid59307	0.546041	67.17	-0.0135064	0.0157009	-0.00850012	0.0104248	0.00425777	-0.777272	0.01134
NC_016808	Pasteurella_multocida_36950_uid86887	0.558151	40.44	-0.00847627	0.0689184	0.000549573	0.0706685	0.029018	0.0298112	0.169537
NC_003116	Neisseria_meningitidis_Z2491_uid57819	0.544885	51.81	-0.0223249	0.05476	-0.0204256	0.0510844	0.0165733	-2.0637	-0.035795
NC_004350	Streptococcus_mutans_UA159_uid57947	0.797449	36.83	-0.00301505	0.101439	-0.00850883	0.102047	0.0320412	1.60853	0.509883
NC_012687	Chlamydia_trachomatis_B_TZ1A828_OT_uid59349	0.555051	41.3	-0.0181021	0.130536	-0.0180143	0.120395	0.0389215	0.102981	0.10519
NC_010655	Akkermansia_muciniphila_ATCC_BAA_835_uid58985	0.478485	55.76	-0.0487809	0.0788939	-0.0487972	0.075985	0.0204149	-1.57624	0.076525
NC_016884	Sulfobacillus_acidophilus_DSM_10332_uid88061	0.708272	56.77	-0.0233793	0.0757058	-0.0264049	0.0708272	0.028872	0.172355	0.272583
NC_015125	Microbacterium_testaceum_StLB037_uid62789	0.569097	70.28	-0.011971	0.00801927	-0.0142484	0.00489241	-0.000839233	-0.543442	0.039276
NC_014722	Burkholderia_rhizoxinica_HKI_454_uid60487	0.585154	61.21	-0.0200157	0.0490012	-0.0180285	0.0499952	0.0235266	-0.997677	0.169047
NC_002973	Listeria_monocytogenes_serotype_4b_F2365_uid57689	0.784904	38.04	0.0584473	0.0976457	0.0587607	0.0968807	0.0731885	0.148791	0.450303
NC_015674	Helicobacter_bizzozeronii_CIII_1_uid68141	0.540655	46	0.00133956	-0.000397109	-0.00259634	0.0146143	0.00518684	0.548014	-0.024992
NC_013165	Slackia_heliotrinireducens_DSM_20476_uid59051	0.676545	60.21	-0.00557207	0.0279186	-0.000947165	0.0255238	0.0149492	-0.285185	0.234806
NC_000868	Pyrococcus_abyssi_GE5_uid62903	0.537381	44.71	-0.0202354	0.0205524	0.00187493	0.0460163	0.0216818	0.830722	-0.056233
NC_006932	Brucella_abortus_bv__1_9_941_uid58019	0.593396	57.16	-0.0242475	0.03377	-0.0239495	0.0275963	0.0053396	0.162635	0.216427
NC_009767	Roseiflexus_castenholzii_DSM_13941_uid58287	0.50912	60.69	-0.0161053	0.0148986	-0.0154087	0.016868	0.0041774	-0.904436	-0.132073
NC_006833	Wolbachia_endosymbiont_TRS_of_Brugia_malayi_uid58107	0.529193	34.18	-0.00536488	0.0309729	0.00101999	0.0414348	0.0148242	1.70705	0.110019
NC_015678	Streptococcus_parasanguinis_ATCC_15912_uid49313	0.817013	41.72	0.0283128	0.0813912	0.0254356	0.0739798	0.0456206	1.02585	0.408331
NC_008542	Burkholderia_cenocepacia_HI2424_uid58369	0.570434	66.78	-0.00782942	0.0296643	-0.00741609	0.0286237	0.0165807	-0.720643	0.005324
NC_004461	Staphylococcus_epidermidis_ATCC_12228_uid57861	0.69702	32.1	0.0355264	0.0976331	0.0304147	0.0914224	0.0499678	1.00646	0.274517
NC_012804	Thermococcus_gammatolerans_EJ3_uid59389	0.523191	53.56	-0.0111742	0.00625065	0.0192006	0.0130638	0.0159317	1.78085	0.075909
NC_016901	Shewanella_baltica_OS678_uid50553	0.578924	46.31	-0.0332305	0.0566387	-0.031029	0.0579991	0.0100505	-0.526977	0.118765
NC_010673	Borrelia_hermsii_DAH_uid59225	0.665446	29.83	-0.105516	0.216744	-0.0947102	0.219151	-0.00454378	6.44612	0.26705
NC_005296	Rhodopseudomonas_palustris_CGA009_uid62901	0.560656	65.04	-0.0182821	0.0190417	-0.0150375	0.0205688	0.0080549	-0.290423	0.0403
NC_002932	Chlorobium_tepidum_TLS_uid57897	0.56392	56.53	-0.0438001	0.0390082	-0.0454225	0.0416001	0.00316911	-0.897865	-0.076753
NC_014169	Bifidobacterium_longum_JDM301_uid49131	0.678243	59.81	0.00575563	0.00436741	0.000785905	0.00557347	0.00365793	0.779022	0.078318
NC_016602	Vibrio_furnissii_NCTC_11218_uid82347	0.59847	50.73	-0.0109084	0.0561545	-0.0108635	0.057469	0.0234099	-1.37714	0.247267
NC_012914	Paenibacillus_JDR_2_uid59021	0.762311	50.28	0.0194196	0.0743036	0.0173319	0.0685871	0.0429305	-0.0707409	0.217659
NC_014014	Mycoplasma_crocodyli_MP145_uid47087	0.605225	26.95	0.0142399	0.02029	-0.0154489	0.00530362	-0.00995766	0.248859	0.039011
NC_010085	Nitrosopumilus_maritimus_SCM1_uid58903	0.554009	34.17	-0.0275483	-0.0138239	-0.0292965	-0.0194696	-0.0259043	3.91878	0.302599
NC_009637	Methanococcus_maripaludis_C7_uid58847	0.481544	33.28	-0.0117692	0.0120384	-0.0146429	-0.00739487	-0.0122456	0.184653	-0.104629
NC_013530	Xylanimonas_cellulosilytica_DSM_15894_uid41935	0.582559	72.49	-0.00314258	0.00391073	-0.00355741	0.00830384	0.00506207	-0.431223	0.102147
NC_007520	Thiomicrospira_crunogena_XCL_2_uid58183	0.618397	43.13	-0.0235295	0.0934465	-0.021901	0.0933282	0.0275731	-0.340867	0.217203
NC_007604	Synechococcus_elongatus_PCC_7942_uid58045	0.509571	55.47	-0.00735203	0.00831139	-0.00703419	0.00582427	8.62715e-05	0.43937	0.053873
NC_015725	Mycoplasma_bovis_Hubei_1_uid68691	0.615481	29.29	0.0227602	0.0365187	0.0228885	0.0361384	0.0266824	2.32632	0.328218
NC_014758	Calditerrivibrio_nitroreducens_DSM_19672_uid60821	0.652812	35.75	-0.011935	0.115855	-0.0092129	0.0783244	0.0221093	1.8963	0.102436
NC_004606	Streptococcus_pyogenes_SSI_1_uid57895	0.792361	38.55	0.0232615	0.0861573	0.0193686	0.0797078	0.0425799	1.06117	0.335194
NC_007356	Dehalococcoides_CBDB1_uid58413	0.520576	47.03	-0.0351936	0.0478006	-0.036198	0.0580251	0.00688979	-0.886437	-0.165467
NC_006368	Legionella_pneumophila_Paris_uid58211	0.569871	38.37	-0.0198953	0.0666535	-0.022927	0.0620666	0.0094889	0.90299	0.102791
NC_008726	Mycobacterium_vanbaalenii_PYR_1_uid58463	0.579696	67.79	-0.00326235	0.0138908	-0.00336173	0.0154494	0.0093561	-0.337762	0.113778
NC_015848	Mycobacterium_canettii_CIPT_140010059_uid70731	0.5856	65.62	-0.0209174	0.0265851	-0.0291428	0.0266121	0.00738	-0.312746	0.074787
NC_013716	Citrobacter_rodentium_ICC168_uid43089	0.550676	54.72	-0.00392342	0.0237688	-1.59744e-05	0.0214066	0.0117385	-0.218802	0.041679
NC_013202	Halomicrobium_mukohataei_DSM_12286_uid59107	0.52474	65.63	-0.00877277	-0.00510732	-0.0110131	-0.00378793	-0.00627929	-0.695769	-0.061141
NC_014539	Burkholderia_CCGE1003_uid46253	0.590935	63.44	-0.00167328	0.0209166	-0.00280906	0.0211301	0.0122641	-0.670735	0.070694
NC_011852	Haemophilus_parasuis_SH0165_uid59273	0.549233	39.99	0.0035883	0.0120638	0.00212016	0.00526229	0.00337887	-0.487169	0.117096
NC_009381	Yersinia_pestis_Pestoides_F_uid58619	0.533125	47.64	-0.0105831	0.0187149	-0.0179375	0.0205423	0.000355854	0.019473	0.021744
NC_013158	Halorhabdus_utahensis_DSM_12940_uid59189	0.521348	62.9	-0.0122197	0.00131551	0.00312483	0.00283821	0.00294611	-0.7863	0.05733
NC_010468	Escherichia_coli_ATCC_8739_uid58783	0.552501	50.87	-0.00359737	0.0319625	-0.00156182	0.0278854	0.0133768	0.424113	0.1782
NC_007513	Synechococcus_CC9902_uid58323	0.484822	54.16	-0.0813154	0.046997	-0.0814042	0.041735	-0.015846	0.154103	0.062021
NC_007633	Mycoplasma_capricolum_ATCC_27343_uid58525	0.719212	23.77	0.0298116	0.0705164	0.0217375	0.0585366	0.0303882	-0.417987	-0.068321
NC_013520	Veillonella_parvula_DSM_2008_uid41927	0.878591	38.63	0.000335496	0.126973	-0.00209227	0.119948	0.0455702	-1.35499	0.328032
NC_004741	Shigella_flexneri_2a_2457T_uid57991	0.556021	50.91	-0.00103853	0.0250674	-0.000858386	0.0203197	0.00989522	0.556267	0.217489
NC_010120	Neisseria_meningitidis_053442_uid58587	0.536139	51.7	-0.0227864	0.0537652	-0.0127323	0.048899	0.0189849	-2.00726	-0.087165
NC_010511	Methylobacterium_4_46_uid58843	0.491754	71.58	-0.000703434	2.26171e-05	-0.00200063	-0.00212876	-0.00209186	-0.373454	0.000925
NC_008820	Prochlorococcus_marinus_MIT_9303_uid58305	0.483483	50.01	-0.0733507	0.0528959	-0.0661334	0.0430202	-0.0124708	-0.397709	-0.129546
NC_016603	Acinetobacter_calcoaceticus_PHEA_2_uid83123	0.539039	38.82	-0.00185574	0.0278043	-0.000253176	0.0268729	0.0102319	-0.30555	0.121523
NC_016114	Streptomyces_flavogriseus_ATCC_33331_uid40839	0.568911	71.14	0.00881351	-0.00973341	0.00621175	-0.00664401	-0.00290246	-0.162513	0.070409
NC_006360	Mycoplasma_hyopneumoniae_232_uid58205	0.547033	28.56	0.0124417	0.00169817	0.0109256	-0.00105023	0.00758945	2.65424	0.301559
NC_013889	Thioalkalivibrio_K90mix_uid46181	0.588281	65.87	-0.0249253	0.0474597	-0.0305861	0.0515194	0.0233614	-1.02893	0.22319
NC_013209	Acetobacter_pasteurianus_IFO_3283_01_uid59279	0.563166	53.04	-0.0206943	0.0590191	-0.0107512	0.0542962	0.0232093	-1.06535	0.108636
NC_007645	Hahella_chejuensis_KCTC_2396_uid58483	0.565481	53.87	-0.0216105	0.0592342	-0.027827	0.0576301	0.0182675	-2.59294	0.05572
NC_016584	Desulfosporosinus_orientis_DSM_765_uid82939	0.775892	42.85	0.0160599	0.0994115	0.018402	0.0933077	0.050424	0.836061	0.25853
NC_014222	Methanococcus_voltae_A3_uid49529	0.528829	28.59	-0.00528755	0.0105075	-0.0101574	0.00482672	-0.00587366	0.790141	0.062509
NC_013730	Spirosoma_linguale_DSM_74_uid43413	0.478494	50.19	-0.0103765	0.0228126	-0.0113361	0.0190997	0.0038589	-0.159263	-0.012195
NC_015514	Cellulomonas_fimi_ATCC_484_uid66779	0.608349	74.72	-0.00542868	0.00870641	-0.0169492	0.00657576	0.000571514	-0.516411	0.104621
NC_007795	Staphylococcus_aureus_NCTC_8325_uid57795	0.747146	32.87	0.0518229	0.120147	0.0516212	0.124898	0.0756229	0.595754	0.415634
NC_011295	Coprothermobacter_proteolyticus_DSM_5265_uid59253	0.673414	44.77	-0.0134489	0.0911285	-0.0171647	0.0782369	0.0254012	1.36969	0.248589
NC_013922	Natrialba_magadii_ATCC_43099_uid46245	0.509688	61.42	0.00207194	-0.000970743	0.000679	-0.0024122	-0.00120724	-0.114797	-0.009201
NC_014375	Brevundimonas_subvibrioides_ATCC_15264_uid42117	0.510517	68.42	-0.0041731	0.0147051	-0.0013343	0.0129014	0.00834557	-0.340933	0.0117
NC_007109	Rickettsia_felis_URRWXCal2_uid58331	0.566024	32.45	0.00294953	0.0422733	0.00793301	0.036512	0.0171718	2.25102	0.303459
NC_013522	Thermanaerovibrio_acidaminovorans_DSM_6589_uid41925	0.739505	63.79	-0.0305999	0.0701907	-0.0309075	0.0612518	0.0268393	-1.00272	0.038149
NC_015857	Brucella_pinnipedialis_B2_94_uid71131	0.583723	57.17	-0.0240686	0.0333466	-0.0272651	0.0284592	0.00437573	0.279672	0.221158
NC_014210	Nocardiopsis_dassonvillei_DSM_43111_uid49483	0.573155	72.83	-0.000365621	-0.00957184	-0.000113717	-0.00689188	-0.00504518	-0.213548	0.030264
NC_001263	Deinococcus_radiodurans_R1_uid57665	0.524441	67.01	-0.0108697	0.000818093	-0.0114712	-0.000921538	-0.00445236	-0.242057	-0.002213
NC_009052	Shewanella_baltica_OS155_uid58259	0.574646	46.28	-0.0329059	0.0553654	-0.0307645	0.056968	0.00978092	-0.591903	0.107863
NC_015730	Roseobacter_litoralis_Och_149_uid54719	0.548133	57.21	-0.0176934	0.0326397	-0.0221242	0.0316748	0.00852513	-0.131184	0.024977
NC_015499	Thermodesulfobium_narugense_DSM_14796_uid66601	0.716814	33.87	-0.0127673	0.117644	-0.00549199	0.10684	0.0324521	2.65263	0.077583
NC_010320	Thermoanaerobacter_X514_uid58589	0.733475	34.52	0.0524212	0.130056	0.0554328	0.131934	0.0818958	-0.844958	0.032719
NC_016789	Corynebacterium_diphtheriae_PW8_uid84303	0.625754	53.7	-0.00932418	0.048156	-0.0101605	0.0592482	0.0271391	-2.35884	0.300398
NC_014923	Mesorhizobium_ciceri_biovar_biserrulae_WSM1271_uid62101	0.510816	62.69	-0.000130063	0.00651233	-0.00271003	0.00342536	0.00109272	0.091345	0.045084
NC_002655	Escherichia_coli_O157_H7_EDL933_uid57831	0.582643	50.44	-0.00254348	0.0391621	-0.00113853	0.0414507	0.0202679	0.410276	0.210948
NC_015510	Haliscomenobacter_hydrossis_DSM_1100_uid66777	0.506964	47.13	0.00178361	0.00745799	-0.00435115	0.00792219	0.0014352	-0.261704	0.128467
NC_010622	Burkholderia_phymatum_STM815_uid58699	0.545247	63.03	-0.00122825	0.0167525	0.00103704	0.0171212	0.0111745	-0.713092	0.017742
NC_011025	Mycoplasma_arthritidis_158L3_1_uid58005	0.573693	30.71	-0.00561307	0.00795377	-0.00525038	-0.00664866	-0.00568118	-1.05277	-0.479186
NC_006526	Zymomonas_mobilis_ZM4_uid58095	0.556452	46.33	-0.0261568	0.0313644	-0.0214964	0.0229792	-0.000667014	-0.207302	0.057608
NC_014931	Variovorax_paradoxus_EPS_uid62107	0.563749	66.48	0.00458554	0.00834409	0.015932	0.00691146	0.00992351	-0.552595	0.138685
NC_004342	Leptospira_interrogans_serovar_Lai_56601_uid57881	0.573775	35.02	-0.0154305	0.0682857	-0.0179191	0.0694857	0.0127413	0.614441	0.147278
NC_012472	Bacillus_cereus_03BB102_uid59299	0.738841	35.44	0.0490241	0.160531	0.0548925	0.159772	0.0918907	1.05839	0.337501
NC_015185	Desulfurobacterium_thermolithotrophum_DSM_11699_uid63405	0.485129	34.95	-0.0092835	0.00881061	-0.0138116	-0.00342807	-0.0102031	0.616428	-0.095856
NC_014632	Ilyobacter_polytropus_DSM_2926_uid59769	0.76188	34.53	0.0760693	0.156225	0.0431381	0.125286	0.0711988	0.859247	0.21304
NC_014034	Rhodobacter_capsulatus_SB_1003_uid47509	0.553106	66.56	-0.0135966	0.0183102	-0.0115899	0.0194266	0.00915828	-0.937322	-0.104011
NC_013173	Desulfomicrobium_baculatum_DSM_4028_uid59217	0.510038	58.65	-0.0253158	0.0285635	-0.0215559	0.0364203	0.0122947	-1.06768	0.068395
NC_000912	Mycoplasma_pneumoniae_M129_uid57709	0.78343	40.01	0.030594	0.0145244	0.0279438	0.024794	0.0267121	0.833598	0.111767
NC_015559	Marinomonas_posidonica_IVIA_Po_181_uid67323	0.601947	44.29	-0.0433639	0.0975668	-0.0380617	0.0935678	0.0204124	-0.828796	0.237954
NC_016147	Pseudoxanthomonas_spadix_BD_a59_uid75113	0.557002	67.65	-0.00650605	0.015845	-0.0149555	0.0197464	0.00851616	-0.75495	-0.011576
NC_010520	Clostridium_botulinum_A3_Loch_Maree_uid59149	0.824849	28.31	0.094581	0.209364	0.0962052	0.206665	0.127389	0.589882	0.31584
NC_015758	Mycobacterium_africanum_GM041182_uid68839	0.592428	65.59	-0.0210701	0.0256527	-0.0237156	0.0279483	0.0101301	-0.350928	0.058249
NC_006510	Geobacillus_kaustophilus_HTA426_uid58227	0.787532	52.09	0.0212637	0.0904651	0.015317	0.0859891	0.051588	0.968588	0.405632
NC_013946	Meiothermus_ruber_DSM_1279_uid46661	0.534992	63.38	-0.0190627	0.02548	-0.0147669	0.0265267	0.0114643	-0.856172	-0.059437
NC_013161	Cyanothece_PCC_8802_uid59143	0.501734	39.82	-0.000166534	-0.00028985	-0.00281745	0.000433716	-0.00152644	0.0841562	0.008283
NC_011229	Borrelia_duttonii_Ly_uid58791	0.665854	27.59	-0.106216	0.239934	-0.0600051	0.290899	0.0373579	8.10322	0.231619
NC_011134	Streptococcus_equi_zooepidemicus_MGCS10565_uid59263	0.788695	41.84	-0.0141226	0.0999227	-0.0190431	0.0918736	0.0272274	2.4142	0.26383
NC_015389	Coriobacterium_glomerans_PW2_uid65787	0.729638	60.39	-0.0214799	0.0201247	-0.0197136	0.0201341	0.00445581	-0.0856547	0.152983
NC_007614	Nitrosospira_multiformis_ATCC_25196_uid58361	0.587232	53.94	-0.00245538	0.0286622	0.00269232	0.032761	0.018872	0.444923	0.119051
NC_014724	Lactobacillus_amylovorus_GRL_1112_uid61179	0.698637	38.2	0.0177084	0.0712692	0.0034934	0.0641422	0.0265936	-0.761075	0.333546
NC_013722	Xanthomonas_albilineans_GPE_PC73_uid43163	0.565511	62.98	-0.0517373	0.0467727	-0.048523	0.0476468	0.0122295	-0.680947	0.14052
NC_015947	Stenotrophomonas_maltophilia_JV3_uid72473	0.55531	66.89	-0.00881646	0.0235816	-0.00984619	0.0238269	0.0126749	-0.730911	0.088151
NC_008531	Leuconostoc_mesenteroides_ATCC_8293_uid57919	0.786802	37.71	0.0188374	0.104204	0.0121523	0.101459	0.0457699	2.46827	0.457559
NC_011375	Streptococcus_pyogenes_NZ131_uid59035	0.781176	38.57	0.0178528	0.0880439	0.0269812	0.0809389	0.047973	0.760217	0.347899
NC_010793	Orientia_tsutsugamushi_Ikeda_uid58869	0.501271	30.51	-0.0011175	0.0161186	0.00161903	0.00878138	0.00379037	-0.290906	0.031458
NC_009665	Shewanella_baltica_OS185_uid58743	0.579118	46.31	-0.0332159	0.0576112	-0.0333532	0.0585736	0.00892958	-1.02369	0.084634
NC_008767	Neisseria_meningitidis_FAM18_uid57825	0.5348	51.62	-0.0221455	0.0532954	-0.0181453	0.0524284	0.0182594	-2.3403	-0.052604
NC_014643	Rothia_dentocariosa_ATCC_17931_uid49331	0.63419	53.69	0.00545667	0.0230633	0.0166179	0.0179141	0.0173155	-0.557712	0.295366
NC_016911	Rickettsia_rickettsii_Hauke_uid86659	0.586567	32.45	0.00450888	0.0618621	0.0100477	0.0725446	0.0303678	2.30572	0.318865
NC_005303	Onion_yellows_phytoplasma_OY_M_uid58015	0.692924	27.76	0.0119152	0.00361462	-0.00482714	0.0254582	0.00331143	0.486793	0.107984
NC_009656	Pseudomonas_aeruginosa_PA7_uid58627	0.535157	66.45	-0.0224088	0.0300367	-0.0145879	0.0323087	0.0163358	-0.468994	0.113734
NC_016511	Propionibacterium_acnes_TypeIA2_P_acn31_uid80733	0.611854	60.03	-0.0494259	0.0526486	-0.0508501	0.0635439	0.0176825	-1.4174	0.189722
NC_005125	Gloeobacter_violaceus_PCC_7421_uid58011	0.50316	62	-0.000702616	0.00187814	0.00073791	-0.00169001	-0.000758552	-0.408061	-0.038746
NC_009049	Rhodobacter_sphaeroides_ATCC_17029_uid58449	0.549125	69.09	-0.0045782	0.0167088	-0.00413743	0.0173407	0.0106646	-0.0803294	0.09562
NC_014933	Bacteroides_helcogenes_P_36_108_uid62135	0.557337	44.72	-0.0577483	0.0790087	-0.0515128	0.0771183	0.00539288	-4.12065	-0.122507
NC_014721	Caldicellulosiruptor_kristjanssonii_177R1B_uid60393	0.816302	36.1	0.0648779	0.144475	0.0662398	0.136693	0.0914335	2.95234	0.393771
NC_012659	Bacillus_anthracis_A0248_uid59385	0.737207	35.38	0.0470805	0.156865	0.0462714	0.153387	0.0839066	1.12983	0.364498
NC_015942	Acidithiobacillus_ferrivorans_SS3_uid67387	0.570275	56.59	-0.0236953	0.0359854	-0.0224734	0.0196976	0.00107761	-0.442688	0.042315
NC_014759	Marivirga_tractuosa_DSM_4126_uid60837	0.5712	35.51	-0.0105032	0.0471214	-0.0105296	0.0530204	0.0121301	1.30857	0.106047
NC_015635	Microlunatus_phosphovorus_NM_1_uid68055	0.549457	67.27	-0.0154078	0.0228897	-0.0195202	0.0217493	0.0081846	-0.0479659	0.082685
NC_008541	Arthrobacter_FB24_uid58141	0.575619	65.47	0.00297709	0.00581168	-0.00277193	0.00047441	-0.000652494	-0.284419	0.079698
NC_016582	Streptomyces_bingchenggensis_BCW_1_uid82931	0.538316	70.75	-0.00400924	0.00413214	-0.00718165	0.00828625	0.00377064	0.0513038	0.040153
NC_015949	Caldicellulosiruptor_lactoaceticus_6A_uid60575	0.670752	36.13	0.0385195	0.0884588	0.0303559	0.0726252	0.0455602	1.95251	0.130225
NC_010506	Shewanella_woodyi_ATCC_51908_uid58721	0.577246	43.7	-0.0430842	0.0754321	-0.0422049	0.0765005	0.00940518	-1.00442	-0.020105
NC_002929	Bordetella_pertussis_Tohama_I_uid57617	0.550291	67.72	-0.00581655	0.0137688	-0.00815364	0.0122444	0.00567041	-0.500369	0.128546
NC_010505	Methylobacterium_radiotolerans_JCM_2831_uid58845	0.516884	71.5	0.000383359	0.001582	0.00340367	0.000779067	0.00153413	-0.305144	-0.054386
NC_016776	Bacteroides_fragilis_638R_uid84217	0.578984	43.42	-0.0419797	0.0720589	-0.0349209	0.078052	0.0140453	-2.06716	0.01259
NC_009659	Janthinobacterium_Marseille_uid58603	0.59059	54.23	-0.0200756	0.0439489	-0.0105141	0.0385628	0.0159317	-1.49908	0.103727
NC_009443	Streptococcus_suis_98HAH33_uid58665	0.746453	41.11	0.00693712	0.0839718	0.00785106	0.0753133	0.0353787	2.02386	0.494876
NC_015291	Streptococcus_oralis_Uo5_uid65449	0.816466	41.14	0.0227398	0.0844121	0.0272379	0.0811213	0.049325	0.00317088	0.281775
NC_009832	Serratia_proteamaculans_568_uid58725	0.564711	55.07	-0.0168241	0.0431834	-0.0157299	0.0419475	0.016204	-0.36401	0.080536
NC_017044	Rickettsia_parkeri_Portsmouth_uid158045	0.572079	32.43	0.000701098	0.0574068	0.0035869	0.06819	0.0245202	2.28361	0.258586
NC_013853	Streptococcus_mitis_B6_uid46097	0.779441	39.98	0.01553	0.0945542	0.0140104	0.0885144	0.0440748	-0.0197768	0.491552
NC_010084	Burkholderia_multivorans_ATCC_17616_uid58697	0.576923	66.87	-0.00447089	0.0249605	-0.0132756	0.0270972	0.0136413	-0.251079	0.053987
NC_004337	Shigella_flexneri_2a_301_uid62907	0.544889	50.89	-0.00271588	0.0265579	-0.00423342	0.0261304	0.011186	0.822473	0.179344
NC_015437	Selenomonas_sputigena_ATCC_35185_uid55329	0.805408	57.11	0.0161476	0.0756808	0.027845	0.0709224	0.0523254	-0.405315	0.289142
NC_013757	Geodermatophilus_obscurus_DSM_43160_uid43725	0.584976	73.98	-0.00650035	0.00468434	-0.00179666	0.00554675	0.00358768	-0.0525878	0.11113
NC_014934	Cellulophaga_algicola_DSM_14237_uid62159	0.49976	33.77	-0.0160025	0.0593242	-0.019292	0.0610533	0.0076445	0.706519	0.135467
NC_015759	Weissella_koreensis_KACC_15510_uid68837	0.845693	35.48	0.0204122	0.149152	0.0153811	0.13474	0.0564763	4.10121	0.406317
NC_011071	Stenotrophomonas_maltophilia_R551_3_uid58657	0.546535	66.3	-0.0102113	0.0233709	-0.00756178	0.0261466	0.0147528	-0.620369	0.057272
NC_016024	Candidatus_Chloracidobacterium_thermophilum_B_uid73587	0.539497	61.37	-0.0154927	0.0290162	-0.0284321	0.031207	0.00802003	-0.123123	0.028946
NC_011369	Rhizobium_leguminosarum_bv__trifolii_WSM2304_uid58997	0.547471	61.53	-0.0117282	0.0135282	-0.0183523	0.0148292	0.00209005	-0.453501	0.021181
NC_004552	Chlamydophila_abortus_S26_3_uid57963	0.530547	39.87	-0.0258431	0.0868943	-0.0168966	0.0775827	0.0206999	0.428564	0.018559
NC_000918	Aquifex_aeolicus_VF5_uid57765	0.503597	43.48	-0.00773544	-0.000249088	-0.0116222	0.00545724	-0.00435943	-0.371408	-0.190425
NC_014656	Bifidobacterium_longum_BBMN68_uid60163	0.679956	59.95	0.0106842	0.000125153	0.00567878	-0.00191778	0.0011375	0.755549	0.184294
NC_008578	Acidothermus_cellulolyticus_11B_uid58501	0.657395	66.91	-0.0342035	0.0253788	-0.0341854	0.0201981	0.00191015	-0.199711	0.086375
NC_016914	Rickettsia_rickettsii_Hino_uid86657	0.587266	32.45	0.00452243	0.0618718	0.0103814	0.0719549	0.030439	2.32899	0.318698
NC_007954	Shewanella_denitrificans_OS217_uid58263	0.612147	45.15	-0.0138386	0.0517005	-0.012401	0.0506481	0.0161891	-0.810399	0.151524
NC_015496	Krokinobacter_4H_3_7_5_uid66593	0.526687	37.29	-0.0043116	0.0526517	-0.0112032	0.0424015	0.00865254	0.503787	0.21293
NC_015428	Lactobacillus_buchneri_NRRL_B_30929_uid66205	0.685161	44.42	0.005571	0.0497345	0.000113967	0.0407407	0.0181615	-1.3788	0.24295
NC_010465	Yersinia_pseudotuberculosis_YPIII_uid59151	0.59208	47.53	-0.0199859	0.048417	-0.0170626	0.0498403	0.0148004	0.645171	0.110828
NC_014554	Lactobacillus_plantarum_ST_III_uid53537	0.728304	44.58	-0.00218109	0.103518	-0.00473121	0.104098	0.0438735	-1.35475	0.356368
NC_010658	Shigella_boydii_CDC_3083_94_uid58415	0.546397	51.33	-0.00234456	0.0200615	-0.00880221	0.0184776	0.00514016	0.0855891	0.070617
NC_014802	Campylobacter_jejuni_ICDCCJ07001_uid61249	0.619238	30.6	-0.0025065	0.108903	-0.00614541	0.12229	0.0331748	1.22129	0.21232
NC_014251	Streptococcus_pneumoniae_TCH8431_19A_uid49735	0.749451	39.84	0.0107026	0.0904732	0.00506246	0.086365	0.0369468	0.872457	0.359922
NC_015555	Thermoanaerobacterium_xylanolyticum_LX_11_uid63163	0.839301	34.98	0.0728799	0.173903	0.0713184	0.16883	0.105978	1.15341	0.330768
NC_014828	Ethanoligenens_harbinense_YUAN_3_uid46255	0.574972	55.56	-0.0123884	0.0400462	-0.017495	0.0370183	0.0119648	1.64656	0.055678
NC_011296	Thermodesulfovibrio_yellowstonii_DSM_11347_uid59257	0.544515	34.13	0.000994753	0.0321228	-0.0163986	0.00934258	-0.00757274	1.76441	0.071613
NC_016077	Acidaminococcus_intestini_RyC_MR95_uid74445	0.790087	50.02	0.0131136	0.0435537	0.00875327	0.0455614	0.0270241	2.33909	0.536722
NC_016779	Bacillus_cereus_F837_76_uid83611	0.731435	35.37	0.0457671	0.155921	0.0465493	0.154477	0.0845646	1.10241	0.348884
NC_015381	Burkholderia_gladioli_BSR3_uid66301	0.583223	67.48	-0.00713403	0.0239555	-0.00861697	0.0207112	0.0111531	-0.666143	0.125979
NC_013720	Pirellula_staleyi_DSM_6068_uid43209	0.514837	57.46	-0.0105104	0.0169167	-0.0146878	0.0142928	0.00194249	-0.43654	0.052533
NC_006576	Synechococcus_elongatus_PCC_6301_uid58235	0.519223	55.48	-0.00724512	0.00917047	-0.00933434	0.0129938	0.00301005	0.385379	0.032714
NC_010645	Bordetella_avium_197N_uid61563	0.563384	61.58	-0.052695	0.0494136	-0.0588957	0.0466707	0.00594872	-1.36019	0.134323
NC_007426	Natronomonas_pharaonis_DSM_2160_uid58435	0.512599	63.44	-0.0107461	-0.0105933	-0.0081776	-0.00694617	-0.00739865	-0.519218	-0.046655
NC_009921	Frankia_EAN1pec_uid58367	0.54457	71.15	-0.0215157	0.0136151	-0.0219823	0.013817	0.00345914	0.0276744	0.003542
NC_015703	Runella_slithyformis_DSM_19594_uid68317	0.520468	46.59	-0.00724779	0.0379208	-0.00800756	0.0405426	0.0145464	-0.192621	0.093826
NC_010483	Thermotoga_RQ2_uid58935	0.529962	46.18	-0.00070551	0.0290909	-0.0277247	0.0135369	-0.00894701	0.324573	-0.01416
NC_009718	Fervidobacterium_nodosum_Rt17_B1_uid58625	0.490857	34.99	0.00471027	-0.00887346	-0.0294816	-0.0405264	-0.0333343	-1.04546	0.084082
NC_010602	Leptospira_biflexa_serovar_Patoc__Patoc_1__Paris__uid58993	0.545562	38.89	-0.00325788	0.0349343	-0.0227688	0.0316067	-0.00214358	0.772445	0.096613
NC_010524	Leptothrix_cholodnii_SP_6_uid58971	0.515471	68.9	-0.0149924	0.00882999	-0.0104577	0.00863287	0.00267283	-0.960538	-0.016167
NC_013198	Lactobacillus_rhamnosus_GG_uid59313	0.689667	46.69	0.0036761	0.0764284	0.00439522	0.0731725	0.0365295	-0.63489	0.344898
NC_013316	Clostridium_difficile_R20291_uid40921	0.811203	28.81	0.0863412	0.206073	0.0824402	0.210859	0.119474	0.303694	0.33054
NC_010612	Mycobacterium_marinum_M_uid59423	0.559653	65.73	-0.0290597	0.0329956	-0.0300419	0.0296013	0.00908829	-0.752678	0.00032
NC_007775	Synechococcus_JA_3_3Ab_uid58535	0.506522	60.24	-0.00127428	-0.000341896	0.00204436	-0.0031553	-0.0010777	0.0961248	-0.143289
NC_010556	Exiguobacterium_sibiricum_255_15_uid58053	0.70395	47.72	0.0449103	0.0649569	0.0448445	0.0695526	0.056689	-0.371053	0.390888
NC_010397	Mycobacterium_abscessus_ATCC_19977_uid61613	0.606098	64.13	-0.0219329	0.037376	-0.0168427	0.0314516	0.013986	-0.550317	0.179148
NC_016941	Staphylococcus_aureus_MSHR1132_uid89393	0.748522	32.39	0.0531558	0.121162	0.0520366	0.12468	0.0752768	1.07014	0.612398
NC_015470	Chlamydophila_psittaci_6BC_uid63621	0.527404	39.06	-0.027572	0.091511	-0.00974183	0.0795325	0.025306	0.106415	-0.028771
NC_009727	Coxiella_burnetii_Dugway_5J108_111_uid58629	0.576016	42.44	-0.00139136	0.0487258	-0.00525327	0.0457262	0.0163925	0.873451	0.230659
NC_011297	Dictyoglomus_thermophilum_H_6_12_uid59439	0.661611	33.74	-0.0259951	0.148888	-0.0219952	0.129406	0.0281911	1.43312	-0.025783
NC_016935	Paenibacillus_mucilaginosus_3016_uid89377	0.746209	58.31	0.0273649	0.0641154	0.0239338	0.0646105	0.0477725	0.647983	0.237045
NC_008149	Yersinia_pestis_Nepal516_uid58609	0.593766	47.58	-0.0182599	0.0443589	-0.013055	0.04268	0.0133969	0.351291	0.068813
NC_014314	Dehalogenimonas_lykanthroporepellens_BL_DC_9_uid48131	0.522892	55.04	-0.0122016	0.0133476	-0.0140261	0.0124158	0.000590632	-0.386271	-0.017714
NC_009901	Shewanella_pealeana_ATCC_700345_uid58705	0.571563	44.66	-0.0251572	0.061295	-0.0196255	0.0609054	0.0164451	-0.691941	0.101736
NC_007712	Sodalis_glossinidius__morsitans__uid58553	0.58347	54.7	-0.0083818	0.0271208	-0.00779589	0.023592	0.00933336	1.17149	0.238263
NC_007984	Baumannia_cicadellinicola_Hc__Homalodisca_coagulata__uid58111	0.463866	33.24	-0.0022833	-0.00559953	0.00313934	0.000612711	0.00231792	-0.628367	0.024837
NC_011663	Shewanella_baltica_OS223_uid58775	0.568475	46.31	-0.0346823	0.0553674	-0.0306018	0.0509546	0.00712217	-0.604557	0.087213
NC_014762	Sulfuricurvum_kujiense_DSM_16994_uid60789	0.564618	44.99	-0.000481536	0.0622034	-0.014175	0.0504653	0.0148914	-1.2794	0.094053
NC_007481	Pseudoalteromonas_haloplanktis_TAC125_uid58431	0.604082	40.23	0.0049323	0.0531299	-0.00145583	0.0480187	0.0184184	0.089787	0.223088
NC_016863	Salmonella_enterica_serovar_Typhimurium_UK_1_uid87049	0.586083	52.21	-0.00860796	0.0431583	-0.0051447	0.0397141	0.018142	0.0650146	0.144273
NC_008601	Francisella_novicida_U112_uid58499	0.621291	32.48	-0.000975386	0.0995562	0.0157723	0.115187	0.0482077	2.81408	0.420898
NC_011662	Thauera_MZ1T_uid58987	0.546479	68.4	-0.0225522	0.0275615	-0.0185445	0.0298168	0.0141531	-0.389922	-0.066942
NC_008254	Chelativorans_BNC1_uid58069	0.53937	61.07	-0.00775013	0.0122151	-0.0147889	0.00421129	-0.00321982	-0.0942932	0.058665
NC_011768	Desulfatibacillum_alkenivorans_AK_01_uid58913	0.527418	54.48	-0.000670202	0.00139152	0.00945363	-0.00126164	0.00362636	0.885441	0.088195
NC_013956	Pantoea_ananatis_LMG_20103_uid46807	0.578873	53.69	-0.00113172	0.0212801	-0.00079331	0.0214009	0.011144	0.520622	0.156277
NC_002939	Geobacter_sulfurreducens_PCA_uid57743	0.667539	60.94	-0.0200222	0.0208804	-0.0211417	0.0190651	0.00330544	-0.75399	0.015536
NC_012796	Desulfovibrio_magneticus_RS_1_uid59309	0.512216	62.77	0.00401304	-0.0105319	0.00412225	-0.0137151	-0.00679167	-0.16611	0.014234
NC_016805	Leuconostoc_mesenteroides_J18_uid84337	0.793123	37.77	0.0181319	0.106051	0.00795181	0.0980677	0.0414958	2.39801	0.525009
NC_016604	Mycobacterium_rhodesiae_NBB3_uid75107	0.570522	65.49	-0.0030424	0.013441	-0.00233472	0.0129855	0.00763499	-0.125188	0.165655
NC_011094	Salmonella_enterica_serovar_Schwarzengrund_CVM19633_uid58915	0.587869	52.17	-0.00729878	0.0438586	-0.0112994	0.0380885	0.0144293	-0.379842	0.128756
NC_016010	Xanthomonas_axonopodis_citrumelo_F1_uid73179	0.563502	64.92	-0.0137864	0.0230325	-0.0135929	0.0204591	0.00843653	-0.431856	0.031105
NC_010169	Brucella_suis_ATCC_23445_uid59015	0.57232	57.12	-0.0222038	0.0294157	-0.03249	0.0245634	0.000101385	0.383181	0.132173
NC_015711	Myxococcus_fulvus_HW_1_uid68443	0.537342	70.63	-0.0201728	0.0327685	-0.025334	0.0324614	0.0155131	0.197272	0.126761
NC_009004	Lactococcus_lactis_cremoris_MG1363_uid58837	0.790965	35.75	0.0327472	0.0952757	0.0347903	0.0914535	0.0550653	-0.789625	0.335947
NC_012985	Candidatus_Liberibacter_asiaticus_psy62_uid59227	0.567178	36.47	-0.0645256	0.114835	-0.0611239	0.103286	-0.0012906	2.06164	0.153937
NC_012039	Campylobacter_lari_RM2100_uid58115	0.627412	29.7	0.00447711	0.105371	-0.00451287	0.0953331	0.0248178	1.57048	0.166332
NC_003198	Salmonella_enterica_serovar_Typhi_CT18_uid57793	0.583789	52.09	-0.00847701	0.0408689	-0.0133574	0.0342846	0.011561	-0.178017	0.105907
NC_015516	Melissococcus_plutonius_ATCC_35311_uid66803	0.750287	31.43	0.0441617	0.091878	0.0403749	0.0906562	0.0560307	1.54029	0.322136
NC_007880	Francisella_tularensis_holarctica_LVS_uid58595	0.590508	32.15	-8.24018e-05	0.0726954	0.000333241	0.0754289	0.0243136	2.71575	0.354321
NC_006156	Borrelia_garinii_PBi_uid58125	0.664656	28.3	-0.0880782	0.174049	-0.0474931	0.204931	0.026478	6.46888	0.21862
NC_010995	Cellvibrio_japonicus_Ueda107_uid59139	0.599467	51.99	-0.0394688	0.0544436	-0.0360778	0.0520377	0.00962481	-1.5048	0.14932
NC_015424	Aeromonas_veronii_B565_uid66323	0.541956	58.72	-0.0262499	0.0405472	-0.0195014	0.0457746	0.0188111	-1.81904	0.155416
NC_015601	Erysipelothrix_rhusiopathiae_Fujisawa_uid68021	0.774897	36.56	0.0240475	0.111204	0.0384901	0.11426	0.0659776	0.719699	0.492159
NC_000962	Mycobacterium_tuberculosis_H37Rv_uid57777	0.58656	65.61	-0.0217226	0.0262103	-0.0240871	0.0281393	0.0101525	-0.376139	0.018118
NC_015565	Desulfotomaculum_carboxydivorans_CO_1_SRB_uid67317	0.789315	46.63	0.0288045	0.0750169	0.0345619	0.0721321	0.0517962	3.19099	0.380211
NC_007354	Ehrlichia_canis_Jake_uid58071	0.571892	28.96	-0.0721453	0.202835	-0.068746	0.200885	0.00940129	2.52193	0.263262
NC_015435	Metallosphaera_cuprina_Ar_4_uid66329	0.541153	41.99	0.00343981	0.010605	-1.29054e-05	-0.0116737	-0.00497476	0.127077	-0.036441
NC_014639	Bacillus_atrophaeus_1942_uid59887	0.729814	43.22	0.0435273	0.0728523	0.0341751	0.0622701	0.046084	1.40538	0.368918
NC_016510	Flavobacterium_columnare_ATCC_49512_uid80731	0.517411	31.46	0.00319094	0.0241718	0.00498031	0.0194899	0.00954548	0.15957	0.004325
NC_012926	Streptococcus_suis_BM407_uid59321	0.791516	41.06	0.0114532	0.0959376	0.0149946	0.093011	0.0470283	0.543358	0.54822
NC_012808	Methylobacterium_extorquens_AM1_uid57605	0.509792	68.71	0.00226788	-0.00295685	-0.00468795	-0.00130545	-0.00237441	-0.378818	0.018774
NC_005139	Vibrio_vulnificus_YJ016_uid58007	0.61031	46.41	-0.0133386	0.0612839	-0.0185748	0.0720671	0.022763	-1.5615	0.127825
NC_016052	Tetragenococcus_halophilus_uid74441	0.75499	36.04	0.03257	0.101938	0.0345497	0.107691	0.0608893	0.061484	0.335855
NC_008527	Lactococcus_lactis_cremoris_SK11_uid57983	0.793205	35.86	0.0344691	0.0965239	0.0357527	0.0917305	0.0557617	-0.810501	0.35013
NC_006138	Desulfotalea_psychrophila_LSv54_uid58153	0.542041	46.81	-0.0716947	0.0771328	-0.0729873	0.0716589	-0.00568111	-1.37879	0.136848
NC_011374	Ureaplasma_urealyticum_serovar_10_ATCC_33699_uid59011	0.648607	25.77	0.0368087	0.0401526	0.0322	0.0359572	0.0331464	0.151166	0.355673
NC_010831	Chlorobium_phaeobacteroides_BS1_uid58131	0.609559	48.93	-0.0345259	0.0712579	-0.0301373	0.0692753	0.0181616	-0.360859	-0.014091
NC_008255	Cytophaga_hutchinsonii_ATCC_33406_uid57651	0.556671	38.85	0.00557419	0.0427513	0.00744144	0.0457827	0.0224073	0.487047	0.108807
NC_010296	Microcystis_aeruginosa_NIES_843_uid59101	0.499208	42.33	-0.00276302	0.000504995	-0.00171041	-0.00150142	-0.00162224	0.768852	0.002921
NC_014964	Thermoanaerobacter_brockii_finnii_Ako_1_uid55639	0.857466	34.5	0.079669	0.191368	0.0724799	0.174742	0.10796	1.03539	0.292011
NC_010981	Wolbachia_endosymbiont_of_Culex_quinquefasciatus_Pel_uid61645	0.532498	34.19	-0.00409227	0.022833	-0.0110994	0.0015973	-0.00675397	0.276915	-0.042427
NC_011726	Cyanothece_PCC_8801_uid59027	0.506567	39.76	-0.000104654	-0.000194562	0.00398105	-0.00154321	0.00178172	0.107871	0.022661
NC_010610	Lactobacillus_fermentum_IFO_3956_uid58865	0.744981	51.47	0.0383776	0.0419841	0.0389896	0.0443478	0.0417186	-0.456969	0.412734
NC_009662	Nitratiruptor_SB155_2_uid58861	0.648942	39.69	0.0238724	0.0832939	0.015901	0.0920473	0.0463273	0.777591	0.384409
NC_016787	Corynebacterium_diphtheriae_HC03_uid84299	0.616269	53.5	-0.00938591	0.0473998	-0.00694001	0.0439207	0.0202042	-2.05356	0.349278
NC_011660	Listeria_monocytogenes_HCC23_uid59203	0.786483	38.19	0.0621141	0.0975241	0.0589368	0.10114	0.0750629	0.362188	0.490433
NC_007576	Lactobacillus_sakei_23K_uid58281	0.772219	41.26	0.0309332	0.0952113	0.0273285	0.100988	0.0576501	-2.06879	0.406503
NC_009840	Prochlorococcus_marinus_MIT_9215_uid58819	0.508073	31.15	-0.0256448	0.0289301	-0.0273091	0.0403531	-0.00673336	0.815398	0.139912
NC_013791	Bacillus_pseudofirmus_OF4_uid45847	0.27646	40.27	-0.0316839	-0.087739	-0.0186303	-0.0719408	-0.0401629	-0.638865	-0.293983
NC_014311	Ralstonia_solanacearum_PSI07_uid50539	0.561206	66.44	-0.0133942	0.0233162	-0.000445378	0.0248665	0.0163313	-0.948352	0.001606
NC_009719	Parvibaculum_lavamentivorans_DS_1_uid58739	0.511276	62.33	-0.0120704	0.0208682	-0.00337376	0.0280017	0.0161446	-0.791368	0.012097
NC_014306	Erwinia_billingiae_Eb661_uid50547	0.586079	55.2	0.00244944	0.0208472	0.00238308	0.020577	0.0123952	0.0744659	0.174153
NC_010830	Candidatus_Amoebophilus_asiaticus_5a2_uid58963	0.548726	35.05	0.00402782	0.0448017	-0.00236413	0.0401446	0.0124599	0.213994	0.15212
NC_012962	Photorhabdus_asymbiotica_ATCC_43949_uid59243	0.580998	42.15	-0.0317678	0.0850245	-0.028765	0.0860215	0.0193354	0.695315	0.178995
NC_008321	Shewanella_MR_4_uid58345	0.567788	47.89	-0.0310504	0.0556075	-0.0302886	0.0544219	0.0102637	-0.485946	0.095266
NC_000915	Helicobacter_pylori_26695_uid57787	0.580216	38.87	0.0085407	0.0446393	0.000350116	0.0446623	0.0173038	0.0172646	0.119512
NC_015554	Alteromonas_SN2_uid67349	0.5628	43.51	0.00147601	0.0287081	0.0020195	0.028853	0.0136637	0.556089	0.091151
NC_005085	Chromobacterium_violaceum_ATCC_12472_uid58001	0.566402	64.83	-0.0280079	0.0471269	-0.0342013	0.047239	0.0184867	-0.741053	0.019204
NC_014370	Prevotella_melaninogenica_ATCC_25845_uid51377	0.588191	40.92	-0.036418	0.0600783	-0.0341179	0.0560016	0.00260138	-0.75222	0.028524
NC_016632	Serratia_symbiotica__Cinara_cedri__uid82363	0.528767	29.23	-0.0680024	0.13457	-0.0678989	0.13754	-0.00854759	-0.388912	0.102828
NC_015726	Cupriavidus_necator_N_1_uid68689	0.588073	66.49	0.000951683	0.01877	-0.00877452	0.0199664	0.0103067	-1.23577	0.01424
NC_016784	Bacillus_amyloliquefaciens_plantarum_CAU_B946_uid84215	0.742872	46.51	0.0527121	0.0662403	0.0464133	0.0650507	0.054909	0.0314619	0.313211
NC_011026	Chloroherpeton_thalassium_ATCC_35110_uid59187	0.551457	45.04	-0.00393566	0.0416521	-0.00400049	0.0305571	0.0116908	-1.73749	0.056656
NC_011894	Methylobacterium_nodulans_ORS_2060_uid59023	0.508836	68.86	-0.000903098	0.00175601	-0.000626616	0.000629728	0.0002353	-0.423194	-0.049326
NC_016638	Mycoplasma_haemocanis_Illinois_uid82367	0.564014	35.33	-0.0481657	0.0726962	-0.037587	0.0393162	-0.0105263	1.29126	-0.710539
NC_013062	Flavobacteriaceae_bacterium_3519_10_uid59413	0.567877	42.69	0.00445496	0.0232616	-0.000382167	0.0265345	0.0107819	-0.0359571	0.21216
NC_009882	Rickettsia_rickettsii__Sheila_Smith__uid58027	0.581534	32.47	0.00423729	0.0608285	0.0112204	0.0648833	0.0286875	2.14351	0.330161
NC_013456	Vibrio_Ex25_uid41601	0.604803	44.88	-0.0107318	0.0600632	-0.00744913	0.0590613	0.0220638	-1.07149	0.220184
NC_009342	Corynebacterium_glutamicum_R_uid58897	0.597969	54.13	-0.00570947	0.0358443	-0.00570653	0.040856	0.0195006	-0.309051	0.236777
NC_007575	Sulfurimonas_denitrificans_DSM_1251_uid58185	0.604962	34.46	0.0125535	0.0610518	0.00376043	0.0603231	0.0234356	0.685523	0.074574
NC_014392	Caldicellulosiruptor_obsidiansis_OB47_uid51501	0.798081	35.24	0.0575391	0.152085	0.0531349	0.148234	0.0862366	4.26616	0.436725
NC_015856	Collimonas_fungivorans_Ter331_uid70793	0.585289	59.56	-0.00339597	0.0227965	-0.00538741	0.0248315	0.0124725	-1.2516	0.240769
NC_005861	Candidatus_Protochlamydia_amoebophila_UWE25_uid58079	0.506155	34.72	-0.00115467	0.0337173	-0.0079627	0.0340818	0.00662925	0.0785444	-0.016393
NC_011753	Vibrio_splendidus_LGP32_uid59353	0.593485	44.04	-0.0196261	0.0573766	-0.0191532	0.0590219	0.015299	-0.788229	0.163765
NC_012785	Kosmotoga_olearia_TBF_19_5_1_uid59205	0.500944	41.55	0.0140479	-0.0254653	0.00754093	-0.0319588	-0.00863549	0.66973	0.0743
NC_010725	Methylobacterium_populi_BJ001_uid58937	0.490137	69.39	0.00109434	-0.000658396	-0.00589124	0.00209889	-0.000377276	-0.369038	-0.02508
NC_013854	Azospirillum_B510_uid46085	0.531974	67.76	-0.0195469	0.0149634	-0.0194467	0.0161554	0.00471592	-0.144864	0.010214
NC_014319	Leuconostoc_gasicomitatum_LMG_18811_uid50385	0.809623	36.66	0.0237895	0.116728	0.0211448	0.103091	0.0508904	1.15244	0.529766
NC_007969	Psychrobacter_cryohalolentis_K5_uid58373	0.565059	42.29	0.000353378	0.0361003	-0.00103643	0.0360462	0.0146603	-0.0709107	0.152805
NC_015859	Corynebacterium_variabile_DSM_44702_uid62003	0.584732	67.15	-0.00347642	0.0139593	0.00355522	0.0200551	0.0146014	-0.196281	0.144156
NC_009439	Pseudomonas_mendocina_ymp_uid58723	0.540488	64.68	-0.0306265	0.0319538	-0.03633	0.0353931	0.00971898	-0.412606	0.13723
NC_013222	Robiginitalea_biformata_HTCC2501_uid58285	0.523676	55.29	-0.0022524	0.0188365	NA	NA	NA	0.684964	0.167999
NC_013355	Zymomonas_mobilis_NCIMB_11163_uid41019	0.561667	46.83	-0.0270065	0.0304742	-0.0317913	0.0296674	-0.00290869	1.63376	0.084986
NC_002663	Pasteurella_multocida_Pm70_uid57627	0.548211	40.4	-0.00476084	0.0480565	-0.00951667	0.0376003	0.00958745	0.965263	0.287546
NC_012806	Mycoplasma_conjunctivae_HRC_581_uid59325	0.679191	28.54	0.0210457	0.0215357	0.00309827	0.0195172	0.00773395	0.809341	0.020509
NC_005957	Bacillus_thuringiensis_serovar_konkukian_97_27_uid58089	0.738128	35.41	0.0476508	0.158871	0.039941	0.155512	0.0806632	0.904827	0.331457
NC_015722	Candidatus_Midichloria_mitochondrii_IricVA_uid68687	0.530966	36.55	0.000655095	0.0350733	0.00770391	0.0359973	0.0180952	1.26378	0.146864
NC_002607	Halobacterium_NRC_1_uid57769	0.500723	67.91	-0.00241062	0.0307713	0.00851713	0.0340502	0.0254657	0.661791	0.153008
NC_016929	Rickettsia_canadensis_CA410_uid88063	0.596457	31.01	0.00180719	0.0674968	0.00990523	0.0725062	0.0292783	3.08804	0.32919
NC_013552	Dehalococcoides_VS_uid42393	0.519805	47.27	-0.0358126	0.0461848	-0.0311124	0.0443184	0.00368083	-0.847362	-0.182768
NC_006155	Yersinia_pseudotuberculosis_IP_32953_uid58157	0.582266	47.61	-0.0193494	0.0455866	-0.0195473	0.0458291	0.0116998	0.169932	0.078249
NC_011060	Pelodictyon_phaeoclathratiforme_BU_1_uid58173	0.598086	48.08	-0.0378696	0.0567744	-0.0319049	0.0501606	0.00744538	-1.65667	0.032547
NC_009900	Rickettsia_massiliae_MTU5_uid58801	0.565083	32.54	0.00337358	0.050526	0.00763346	0.059198	0.0244471	1.74021	0.291451
NC_014209	Thermoanaerobacter_mathranii_A3_uid49481	0.845833	34.32	0.0744971	0.184526	0.0700626	0.173467	0.105709	1.3303	0.175041
NC_015578	Treponema_primitia_ZAS_2_uid67367	0.544422	50.84	-0.0146909	0.0218742	-0.0210562	0.0202718	0.000110493	0.498145	0.08878
NC_011353	Escherichia_coli_O157_H7_EC4115_uid59091	0.584008	50.52	-0.00161702	0.0408252	0.00222629	0.042079	0.0223183	1.08596	0.231986
NC_011884	Cyanothece_PCC_7425_uid59435	0.519316	50.79	-0.00656054	0.0111699	-0.0114037	0.0136475	0.00137548	-0.090953	0.035235
NC_014330	Brachyspira_pilosicoli_95_1000_uid50609	0.580687	27.9	-0.0155064	0.0685743	-0.0158217	0.0561677	0.00426368	2.41877	-0.04834
NC_008710	Borrelia_turicatae_91E135_uid58311	0.663814	29.12	-0.108282	0.222091	-0.0978819	0.204915	-0.0119676	6.85736	0.285784
NC_011745	Escherichia_coli_ED1a_uid59379	0.563059	50.73	-0.00479097	0.0363374	-0.00623813	0.0391695	0.0165671	0.481825	0.15086
NC_002662	Lactococcus_lactis_Il1403_uid57671	0.788884	35.33	0.0328852	0.0919918	0.0322858	0.0814949	0.0496922	-0.212968	0.313219
NC_011769	Desulfovibrio_vulgaris__Miyazaki_F__uid59089	0.509588	67.11	0.0125164	-0.019231	0.0140873	-0.0212386	-0.00960886	1.07196	0.0895
NC_013939	Deferribacter_desulfuricans_SSM1_uid46653	0.679263	31.12	-0.00607764	0.165492	-0.00254208	0.134977	0.0395566	3.85941	0.227136
NC_013421	Pectobacterium_wasabiae_WPP163_uid41297	0.575034	50.48	-0.0269375	0.0583232	-0.0229935	0.05542	0.016476	-0.0235937	0.140089
NC_014761	Oceanithermus_profundus_DSM_14977_uid60855	0.528251	70.02	-0.0139616	0.0164467	-0.0232954	0.00884834	-0.00102189	0.0643983	-0.075967
NC_007530	Bacillus_anthracis__Ames_Ancestor__uid58083	0.736034	35.38	0.0470805	0.156865	0.0461828	0.153312	0.0838337	1.21608	0.386902
NC_009655	Actinobacillus_succinogenes_130Z_uid58247	0.635402	44.92	-0.0055232	0.0687953	-0.0164444	0.070235	0.022851	-1.20578	0.259867
NC_017022	Enterococcus_faecium_Aus0004_uid87025	0.673776	38.36	0.0376391	0.0546982	0.039496	0.0578633	0.0465518	1.84792	0.209773
NC_015740	Pseudomonas_stutzeri_ATCC_17588___LMG_11199_uid68749	0.541143	63.93	-0.0254945	0.0301897	-0.0331075	0.0350493	0.01013	-0.999957	0.075687
NC_009505	Brucella_ovis_ATCC_25840_uid58113	0.593572	57.18	-0.0245117	0.0337534	-0.0192236	0.0290522	0.00832559	0.088329	0.221398
NC_010278	Actinobacillus_pleuropneumoniae_serovar_3_JL03_uid58891	0.583006	41.23	0.00278159	0.0528036	0.0173358	0.0675956	0.0379993	-0.504867	0.090849
NC_016609	Niastella_koreensis_GR20_10_uid83125	0.566132	44.87	0.00237617	0.0310658	0.00433175	0.0333183	0.0172826	-0.27696	0.132612
NC_005090	Wolinella_succinogenes_DSM_1740_uid61591	0.591287	48.46	-0.0143787	0.0802623	0.0111694	0.0697161	0.0392135	-0.254544	-0.020582
NC_010577	Xylella_fastidiosa_M23_uid58809	0.597871	51.76	-0.107245	0.106818	-0.114995	0.119553	0.00479398	-2.07639	0.091587
NC_012669	Beutenbergia_cavernae_DSM_12333_uid59047	0.592804	73.12	-0.00758822	0.0136868	-0.0102454	0.0172266	0.00979311	-0.320938	0.091482
NC_000853	Thermotoga_maritima_MSB8_uid57723	0.53652	46.25	0.0028015	0.0252434	0.01989	0.0613535	0.0389984	0.59276	0.053764
NC_013961	Erwinia_amylovora_CFBP1430_uid46839	0.586348	53.6	-0.0013513	0.0299575	0.000972896	0.0302674	0.0166247	-0.0421551	0.184237
NC_011750	Escherichia_coli_IAI39_uid59381	0.535405	50.63	-0.00334929	0.0286862	-0.00505402	0.026289	0.0107938	0.229111	0.173483
NC_003212	Listeria_innocua_Clip11262_uid61567	0.790094	37.44	0.0629702	0.096322	0.0579966	0.0965183	0.0723948	0.447648	0.43318
NC_012622	Sulfolobus_islandicus_Y_G_57_14_uid58923	0.505165	35.39	-0.00664863	0.000303305	-0.00286979	-0.00176777	-0.00247801	-0.224435	-0.038542
NC_016001	Flavobacterium_branchiophilum_FL_15_uid73421	0.529822	32.86	-0.00288973	0.0161196	-0.00766895	0.0112471	-0.00144215	0.802789	0.164474
NC_015571	Porphyromonas_gingivalis_TDC60_uid67407	0.498872	48.34	-0.0044129	0.00495152	-0.00338603	0.00639166	0.00134202	-0.853109	-0.017062
NC_013166	Kangiella_koreensis_DSM_16069_uid59209	0.643373	43.69	-0.00648347	0.0712528	-0.0078119	0.0678324	0.0252476	-1.61423	0.10541
NC_012846	Bartonella_grahamii_as4aup_uid59405	0.55351	38.06	-0.0342995	0.107065	-0.0370212	0.114606	0.02093	1.9444	0.324826
NC_007951	Burkholderia_xenovorans_LB400_uid57823	0.572235	62.76	-0.00643355	0.0257748	-0.0060843	0.0282888	0.015415	-0.796596	0.076404
NC_011898	Clostridium_cellulolyticum_H10_uid58709	0.806053	37.4	0.0748558	0.122311	0.0764537	0.127219	0.0953363	0.987321	0.326895
NC_013282	Cronobacter_turicensis_z3032_uid40821	0.595487	57.42	0.00407767	0.021711	0.00282931	0.0237785	0.0148443	-0.741183	0.126474
NC_008024	Streptococcus_pyogenes_MGAS10750_uid58575	0.764408	38.32	0.0145553	0.0826506	0.00352614	0.0610003	0.0256074	2.26931	0.313753
NC_010471	Leuconostoc_citreum_KM20_uid58481	0.828437	38.99	0.0175623	0.105025	0.0238357	0.092763	0.0506071	1.45765	0.58568
NC_002678	Mesorhizobium_loti_MAFF303099_uid57601	0.528252	62.75	-0.00300938	0.00905043	-0.00196486	0.00860767	0.00462355	-0.379932	-0.016779
NC_014734	Paludibacter_propionicigenes_WB4_uid60725	0.556769	38.86	-0.0210225	0.0465783	-0.0209625	0.0468075	0.00535041	-2.33836	-0.133678
NC_012883	Thermococcus_sibiricus_MM_739_uid59399	0.567076	40.2	-0.0147341	0.0560364	-0.0144638	0.058237	0.0148647	1.51686	0.099291
NC_012917	Pectobacterium_carotovorum_PC1_uid59295	0.552861	51.93	-0.0252794	0.056921	-0.0194846	0.0498129	0.0164191	-0.956787	0.061166
NC_013124	Acidimicrobium_ferrooxidans_DSM_10331_uid59215	0.668024	68.29	-0.0568614	0.0537804	-0.0462164	0.0494472	0.0189592	-0.00986089	0.193388
NC_015738	Eggerthella_YY7918_uid68707	0.683582	56.2	-0.0306866	0.0546876	-0.0254563	0.0518496	0.0177029	0.642822	0.234391
NC_015172	Syntrophobotulus_glycolicus_DSM_8271_uid63343	0.775661	46.35	0.0489323	0.0923878	0.0453329	0.0813873	0.0623004	0.821233	0.389301
NC_016797	Brucella_suis_VBI22_uid83617	0.583804	57.21	-0.0249714	0.0338287	-0.0208002	0.0421515	0.0152736	0.362178	0.195419
NC_013205	Alicyclobacillus_acidocaldarius_DSM_446_uid59199	0.753548	62.33	-0.0070491	0.0514729	0.0108818	0.0493316	0.0340353	0.375001	0.344799
NC_009706	Clostridium_kluyveri_DSM_555_uid58885	0.728504	32.02	0.0542645	0.154028	0.0418863	0.137271	0.0718187	0.443944	0.283939
NC_014010	Candidatus_Puniceispirillum_marinum_IMCC1322_uid47081	0.596933	48.85	-0.0239831	0.0524316	-0.0018482	0.0425913	0.0194528	-1.00032	0.011267
NC_008510	Leptospira_borgpetersenii_serovar_Hardjo_bovis_JB197_uid58509	0.562571	40.23	-0.0129129	0.0465003	-0.00613972	0.0510152	0.0169597	0.997066	0.19763
NC_010644	Elusimicrobium_minutum_Pei191_uid58949	0.65533	39.95	0.00882137	0.0598595	0.00167045	0.0552109	0.0230075	1.85275	0.257648
NC_010473	Escherichia_coli_K_12_substr__DH10B_uid58979	0.543231	50.78	-0.00421426	0.0315988	-0.00814308	0.0353189	0.0139356	0.89469	0.128534
NC_013739	Conexibacter_woesei_DSM_14684_uid43467	0.600778	72.73	-0.00378609	0.0100428	-0.00120491	0.0154232	0.0109165	-0.568605	-0.028669
NC_009720	Xanthobacter_autotrophicus_Py2_uid58453	0.526759	67.46	-0.00690625	0.00395041	-0.00616157	0.00704911	0.00272587	-0.220623	-0.036033
NC_014147	Moraxella_catarrhalis_RH4_uid48809	0.57211	41.67	-0.00586848	0.05769	-0.00428801	0.0521438	0.0193249	0.696479	0.265948
NC_003450	Corynebacterium_glutamicum_ATCC_13032_uid57905	0.579686	53.81	-0.00695472	0.0390331	-0.008592	0.0469297	0.0210707	0.0911271	0.212267
NC_015577	Treponema_azotonutricium_ZAS_9_uid67365	0.554692	49.8	-0.0144278	0.0181414	-0.0109398	0.0236134	0.00647588	-0.824044	0.063862
NC_013714	Bifidobacterium_dentium_Bd1_uid43091	0.700329	58.54	8.50773e-05	0.0256486	0.00182082	0.0243154	0.0149441	-0.608171	0.038532
NC_000963	Rickettsia_prowazekii_Madrid_E_uid61565	0.612903	29	-0.00909428	0.072829	-0.0239338	0.0684745	0.00294054	2.91532	0.37195
NC_009437	Caldicellulosiruptor_saccharolyticus_DSM_8903_uid58289	0.637211	35.25	0.0327804	0.0782014	0.035178	0.0860698	0.0531342	2.36431	0.154068
NC_014833	Ruminococcus_albus_7_uid51721	0.584407	44.21	0.00849502	0.0379279	0.00898607	0.0405319	0.0227277	-0.119226	0.031968
NC_015713	Simkania_negevensis_Z_uid68451	0.50525	41.78	-0.0151108	0.0656377	-0.00208671	0.0567673	0.0223599	-1.23232	0.109945
NC_007776	Synechococcus_JA_2_3B_a_2_13__uid58537	0.503843	58.45	-0.00139033	-0.000425653	0.00531597	0.00405589	0.00457769	-0.243141	-0.048397
NC_010263	Rickettsia_rickettsii_Iowa_uid58961	0.580925	32.45	0.00425002	0.0616037	0.0122925	0.0721445	0.0317582	2.27882	0.319872
NC_008536	Candidatus_Solibacter_usitatus_Ellin6076_uid58139	0.526195	61.9	-0.000971906	0.00452879	0.00164731	0.000882985	0.00117545	-0.140617	0.039759
NC_013971	Erwinia_amylovora_ATCC_49946_uid46943	0.585226	53.6	-0.000816572	0.0302193	-0.000857885	0.029333	0.0153029	-0.222816	0.175814
NC_014973	Geobacter_M18_uid55771	0.648478	61.18	0.00902432	0.00800128	0.0127649	0.00827664	0.010021	0.147939	0.117188
NC_012526	Deinococcus_deserti_VCD115_uid58615	0.509819	63.39	-0.00943436	0.0096003	0.00079157	0.0119642	0.00784753	-0.347122	-0.08016
NC_010528	Cupriavidus_taiwanensis_LMG_19424_uid61615	0.590431	67.51	0.00521575	0.0153645	0.00226335	0.0189843	0.013521	-0.908171	-0.002716
NC_007778	Rhodopseudomonas_palustris_HaA2_uid58439	0.584668	66.04	-0.00998113	0.0138029	-0.0115876	0.0112019	0.00347949	-0.312055	0.105865
NC_017045	Riemerella_anatipestifer_ATCC_11845___DSM_15868_uid159857	0.588357	35.01	0.00073229	0.0876826	0.00486443	0.0881633	0.0336874	-0.248947	0.188616
NC_013411	Geobacillus_Y412MC61_uid41171	0.648284	52.42	0.00917691	0.050341	0.0191216	0.0598417	0.0403642	-0.257632	0.050192
NC_002927	Bordetella_bronchiseptica_RB50_uid57613	0.553754	68.08	-0.0211696	0.0301047	-0.028137	0.0290011	0.0106035	-0.898505	0.018987
NC_002936	Dehalococcoides_ethenogenes_195_uid57763	0.512966	48.85	-0.0346455	0.0384909	-0.0317997	0.0318538	-0.000773643	0.602399	-0.09594
NC_002950	Porphyromonas_gingivalis_W83_uid57641	0.53693	48.29	-0.00974453	0.0181784	-0.00466542	0.0197254	0.00697938	-1.62708	-0.009418
NC_005955	Bartonella_quintana_Toulouse_uid57635	0.58669	38.8	-0.0496148	0.119173	-0.044961	0.126997	0.0217241	1.23751	0.229687
NC_013515	Streptobacillus_moniliformis_DSM_12112_uid41863	0.851878	26.31	0.109427	0.244754	0.0983981	0.226602	0.132907	2.26698	0.601927
NC_009440	Metallosphaera_sedula_DSM_5348_uid58717	0.513298	46.23	-0.0039203	0.00256951	-0.0105956	-0.0104445	-0.0105263	0.365224	-0.026074
NC_013948	Mycoplasma_agalactiae_uid46679	0.610086	29.62	0.0273898	0.0334747	0.0353907	0.0471497	0.0388703	2.15325	0.287491
NC_016845	Klebsiella_pneumoniae_HS11286_uid84387	0.553236	57.48	-0.00600643	0.0339286	0.00162309	0.031044	0.0185257	-0.900891	0.035841
NC_011837	Clostridium_kluyveri_NBRC_12016_uid59369	0.740196	31.99	0.0557501	0.157723	0.0417094	0.138586	0.0723982	0.295762	0.316345
NC_016786	Corynebacterium_diphtheriae_HC01_uid84297	0.633897	53.43	-0.0118933	0.0479071	-0.0125966	0.0427852	0.0168978	-2.26524	0.336936
NC_010322	Pseudomonas_putida_GB_1_uid58735	0.549186	61.94	-0.0239587	0.0314275	-0.02414	0.0335208	0.0113095	-0.770554	0.084385
NC_014006	Sphingobium_japonicum_UT26S_uid47077	0.54378	64.76	-0.00428036	0.00669115	-0.000349528	0.00751407	0.0047065	0.100377	0.105055
NC_009092	Shewanella_loihica_PV_4_uid58349	0.5688	53.67	-0.0361423	0.0547619	-0.0329995	0.054961	0.0144232	-1.38316	0.044736
NC_006086	Streptococcus_pyogenes_MGAS10394_uid58105	0.772004	38.69	0.020721	0.0856812	0.0171836	0.081114	0.0419339	1.45595	0.463829
NC_006361	Nocardia_farcinica_IFM_10152_uid58203	0.57085	70.83	-0.00512418	0.00753475	-0.00259249	0.00541206	0.00305138	-0.359134	0.103167
NC_008358	Hyphomonas_neptunium_ATCC_15444_uid58433	0.552767	61.93	-0.0154386	0.0258602	-0.0160161	0.0267859	0.0102745	-0.319286	0.007715
NC_013203	Atopobium_parvulum_DSM_20469_uid59195	0.736881	45.69	-0.0488186	0.0675744	-0.0420252	0.0665424	0.00784084	-0.570388	0.218666
NC_007760	Anaeromyxobacter_dehalogenans_2CP_C_uid58135	0.540957	74.91	0.0054049	0.00900447	0.00829533	0.00847621	0.00843065	-0.780161	-0.07371
NC_010571	Opitutus_terrae_PB90_1_uid58965	0.470078	65.34	0.000721122	0.0147921	0.00201112	0.0167157	0.0116137	0.259292	-0.095916
NC_007005	Pseudomonas_syringae_B728a_uid57931	0.524072	59.23	-0.026859	0.0254099	-0.0251218	0.0242831	0.00403346	-0.508586	0.135609
NC_014033	Prevotella_ruminicola_23_uid47507	0.556641	47.69	-0.0267883	0.0390613	-0.0239483	0.0315768	0.00230533	-2.55761	0.006525
NC_014774	Candidatus_Liberibacter_solanacearum_CLso_ZC1_uid61245	0.588087	35.24	-0.0524381	0.104445	-0.0532507	0.0983947	0.000140277	2.04097	0.210074
NC_005835	Thermus_thermophilus_HB27_uid58033	0.505045	69.44	-0.0258286	0.0235615	0.0105408	0.0366877	0.0287832	0.103156	-0.044912
NC_014752	Neisseria_lactamica_020_06_uid60851	0.550203	52.28	-0.0189463	0.0560302	-0.0111842	0.0427572	0.0166706	-3.10607	-0.056771
NC_017276	Sulfolobus_islandicus_REY15A_uid162071	0.49357	35.31	-0.00626892	-0.0037651	-0.00889717	-0.0250962	-0.0146701	-0.434439	0.053669
NC_016514	Enterobacter_cloacae_EcWSU1_uid80739	0.56352	54.61	-0.0035056	0.0289539	-0.000495424	0.0323406	0.0174155	-0.16239	0.138016
NC_011985	Agrobacterium_radiobacter_K84_uid58269	0.551816	60.34	-0.0228814	0.0251668	-0.0215859	0.0263187	0.00718079	-0.922129	0.073997
NC_008022	Streptococcus_pyogenes_MGAS10270_uid58571	0.78147	38.43	0.020697	0.0908203	0.018185	0.0763623	0.0405783	0.674144	0.403401
NC_009566	Haemophilus_influenzae_PittEE_uid58591	0.554247	38.04	-0.0125724	0.0389165	-0.00463568	0.0467632	0.0149936	-0.209716	0.00495
NC_005956	Bartonella_henselae_Houston_1_uid57745	0.581317	38.23	-0.0472543	0.123821	-0.0483099	0.124196	0.0179248	1.82068	0.332849
NC_004463	Bradyrhizobium_japonicum_USDA_110_uid57599	0.559577	64.06	-0.0119837	0.0112795	-0.00625028	0.0108655	0.00465079	-0.672293	-0.004234
NC_011969	Bacillus_cereus_Q1_uid58529	0.736903	35.56	0.0467475	0.15642	0.0424605	0.150726	0.0809165	0.70804	0.31773
NC_013093	Actinosynnema_mirum_DSM_43827_uid58951	0.565337	73.71	-0.000417334	-0.0312597	-0.00224851	-0.0307919	-0.0233318	0.000978309	-0.020322
NC_011274	Salmonella_enterica_serovar_Gallinarum_287_91_uid59249	0.578086	52.2	-0.00912539	0.0404737	-0.00806887	0.0397562	0.0168473	-0.0461809	0.16928
NC_014932	Bartonella_clarridgeiae_73_uid62131	0.569382	35.73	-0.0288052	0.115345	-0.0263523	0.120889	0.0263579	2.44943	0.414174
NC_008262	Clostridium_perfringens_SM101_uid58117	0.787986	28.25	0.0801801	0.217531	0.0744118	0.219313	0.115568	2.25015	0.428173
NC_015717	Hyphomicrobium_MC1_uid68453	0.539138	59.17	-0.0106103	0.0174233	-0.00922403	0.0207529	0.00854552	-0.403741	0.06013
NC_011047	Candidatus_Phytoplasma_mali_uid59087	0.768267	21.39	0.0080374	0.0873596	0.00270595	0.0552136	0.0136781	4.94767	0.20028
NC_003366	Clostridium_perfringens_13_uid57681	0.798872	28.57	0.0821873	0.223294	0.073893	0.218391	0.115461	2.17369	0.338726
NC_013235	Nakamurella_multipartita_DSM_44233_uid59221	0.568321	70.92	-0.00837764	0.0130836	-0.011414	0.0131558	0.00597224	0.0517424	0.129976
NC_008390	Burkholderia_ambifaria_AMMD_uid58303	0.583593	66.87	-0.0033123	0.0282911	-0.00322247	0.0312969	0.0197278	-0.561477	0.028254
NC_014962	Isosphaera_pallida_ATCC_43644_uid62207	0.507588	62.44	-0.00149653	-0.00118155	0.00265864	0.00053737	0.00133336	0.241039	0.056217
NC_007168	Staphylococcus_haemolyticus_JCSC1435_uid62919	0.68012	32.79	0.0379623	0.0826283	0.040256	0.085101	0.0550933	1.76965	0.343151
NC_013008	Escherichia_coli_O157_H7_TW14359_uid59235	0.581541	50.51	-0.00166371	0.04042	0.000164368	0.0409079	0.020501	1.04243	0.267826
NC_008610	Candidatus_Ruthia_magnifica_Cm__Calyptogena_magnifica__uid58645	0.589139	34.03	-0.0242384	0.102128	-0.020053	0.0903509	0.0178253	0.661045	0.101889
NC_007705	Xanthomonas_oryzae_MAFF_311018_uid58547	0.548033	63.7	-0.0122187	0.0191797	-0.0137358	0.0177187	0.00629608	-0.36133	-0.012655
NC_008025	Deinococcus_geothermalis_DSM_11300_uid58275	0.513305	66.64	-0.0236627	0.00798941	-0.0217805	0.00360732	-0.00481983	-0.364671	-0.054107
NC_009997	Shewanella_baltica_OS195_uid58261	0.575111	46.28	-0.0331596	0.0562932	-0.0315008	0.053794	0.00788062	-0.7135	0.091538
NC_007181	Sulfolobus_acidocaldarius_DSM_639_uid58379	0.469213	36.71	-0.00879007	-0.0120072	-0.00673283	-0.0125089	-0.00886856	0.334774	-0.020154
NC_003047	Sinorhizobium_meliloti_1021_uid57603	0.556713	62.73	-0.00616402	0.0161295	-0.00965461	0.0160988	0.00647841	-0.209337	0.101112
NC_014153	Thiomonas_intermedia_K12_uid48825	0.544899	63.88	-0.011279	0.0234602	0.00234324	0.0144263	0.0100539	-1.126	-0.015087
NC_017039	Synechocystis_PCC_6803_substr__PCC_N_uid159835	0.499053	47.74	-0.00014095	0.000738763	0.0079319	0.00653294	0.00726217	-0.971437	-0.070641
NC_007298	Dechloromonas_aromatica_RCB_uid58025	0.547591	59.25	-0.0382402	0.0481874	-0.029702	0.0413921	0.0122453	-1.86438	0.05448
NC_009635	Methanococcus_aeolicus_Nankai_3_uid58823	0.560403	30.04	0.00719541	0.0322525	0.00844953	0.0404316	0.0179028	1.15629	0.005026
NC_004663	Bacteroides_thetaiotaomicron_VPI_5482_uid62913	0.576183	42.84	-0.02985	0.0703232	-0.0246523	0.0672454	0.0149794	-3.13468	-0.001454
NC_008313	Ralstonia_eutropha_H16_uid62925	0.584224	66.47	0.001282	0.0191741	0.00511002	0.0201861	0.0150544	-0.822946	-0.001983
NC_007492	Pseudomonas_fluorescens_Pf0_1_uid57591	0.526389	60.52	-0.0190702	0.0279152	-0.0143033	0.0324419	0.0139943	0.0453028	0.178856
NC_014307	Ralstonia_solanacearum_CFBP2957_uid50545	0.555418	66.46	-0.0171001	0.0242852	-0.0122352	0.0236867	0.0116017	-1.1239	-0.060005
NC_004369	Corynebacterium_efficiens_YS_314_uid62905	0.58339	63.14	0.000826712	0.0122547	-0.0041741	0.00481567	0.00145392	-0.46957	0.141128
NC_010516	Clostridium_botulinum_B1_Okra_uid59147	0.822837	28.34	0.0930167	0.207137	0.0873457	0.197036	0.118446	0.465676	0.300886
NC_007777	Frankia_CcI3_uid58397	0.565904	70.08	-0.0359625	0.0229023	-0.0300071	0.0194663	0.0045449	0.0188103	0.034643
NC_011415	Escherichia_coli_SE11_uid59425	0.568128	50.8	-0.00239186	0.0342971	0.000371174	0.0364314	0.018654	0.839038	0.168997
NC_015589	Desulfotomaculum_ruminis_DSM_2154_uid67507	0.764381	47.24	0.0263762	0.0772489	0.0243943	0.0745369	0.0477647	3.89101	0.451523
NC_013194	Candidatus_Accumulibacter_phosphatis_clade_IIA_UW_1_uid59207	0.558252	64.11	-0.019491	0.0185038	-0.0105206	0.0220485	0.0103212	-0.648143	-0.026363
NC_014625	Ketogulonicigenium_vulgare_Y25_uid59581	0.535714	61.72	-0.0195816	0.0247324	-0.0108303	0.0265038	0.0121519	-0.197603	-0.071246
NC_008576	Magnetococcus_MC_1_uid57833	0.600377	54.17	-0.0197036	0.07297	-0.0227695	0.0748644	0.0300709	1.1409	0.42461
NC_009480	Clavibacter_michiganensis_NCPPB_382_uid61625	0.57526	72.66	0.00223959	-0.0040294	0.00795932	-0.00807099	-0.00340769	-0.588698	0.071965
NC_014834	Rhodopseudomonas_palustris_DX_1_uid43327	0.574624	65.44	-0.0152057	0.0170113	-0.0174645	0.017395	0.00524728	-0.0930493	0.01791
NC_011770	Pseudomonas_aeruginosa_LESB58_uid59275	0.564219	66.3	-0.0200826	0.0293631	-0.0201957	0.0295227	0.012706	-0.989613	0.162293
NC_016605	Pediococcus_claussenii_ATCC_BAA_344_uid81103	0.786207	36.82	0.0264046	0.145684	0.0309041	0.145444	0.0729394	-0.374973	0.453779
NC_010508	Burkholderia_cenocepacia_MC0_3_uid58769	0.58038	66.72	-0.00652514	0.0291334	-0.00600418	0.0279307	0.0165922	-0.491507	0.028147
NC_008525	Pediococcus_pentosaceus_ATCC_25745_uid57981	0.786895	37.36	0.0410055	0.116056	0.0477536	0.117001	0.0738112	-0.264545	0.553878
NC_017048	Rickettsia_prowazekii_GvV257_uid158051	0.613993	28.99	-0.00916367	0.0726002	-0.0179079	0.0636601	0.00557296	2.82233	0.399482
NC_014960	Anaerolinea_thermophila_UNI_1_uid62245	0.544852	53.85	-0.0327192	0.0417454	-0.0339379	0.0413342	0.00723974	2.54653	0.077814
NC_008508	Leptospira_borgpetersenii_serovar_Hardjo_bovis_L550_uid58507	0.567518	40.23	-0.0123638	0.0471949	-0.0188123	0.0466909	0.00754075	1.09635	0.220548
NC_010003	Petrotoga_mobilis_SJ95_uid58747	0.526593	34.12	0.0017485	0.0224998	-0.00486837	0.0168161	0.00256157	2.02696	0.337475
NC_006448	Streptococcus_thermophilus_LMG_18311_uid58219	0.794492	39.09	-0.00750529	0.0928709	-0.0111153	0.0837967	0.0258053	1.95684	0.668665
NC_014618	Enterobacter_cloacae_SCF1_uid59969	0.565	57.02	-0.0104723	0.0375055	-0.0121399	0.0355251	0.0149603	-0.844152	0.114256
NC_014246	Mobiluncus_curtisii_ATCC_43063_uid49695	0.653222	55.41	-0.00604883	0.0454359	-0.00520928	0.0403695	0.0198307	0.271731	0.302515
NC_006350	Burkholderia_pseudomallei_K96243_uid57733	0.574706	67.72	-0.0110084	0.0325256	-0.00662184	0.0318885	0.0195718	-1.04536	0.127768
NC_015387	Marinithermus_hydrothermalis_DSM_14884_uid65783	0.526745	68.08	-0.0270537	0.0487541	-0.0225206	0.0419336	0.0209186	-0.467557	-0.05988
NC_014640	Achromobacter_xylosoxidans_A8_uid59899	0.538319	65.99	-0.0177829	0.031207	-0.0218036	0.0297401	0.0122273	-0.989774	0.07217
NC_012632	Sulfolobus_islandicus_M_16_27_uid58851	0.470655	35.01	-0.0079152	-0.0138998	-0.00558433	-0.013768	-0.00848131	-0.737033	-0.07528
NC_011742	Escherichia_coli_S88_uid62979	0.56531	50.68	-0.00492774	0.0354721	-0.00970037	0.0335403	0.0122768	0.55173	0.173829
NC_009486	Thermotoga_petrophila_RKU_1_uid58655	0.54902	46.1	0.00559801	0.0257048	-0.00603903	0.0146763	0.00347353	0.723482	0.058972
NC_002179	Chlamydophila_pneumoniae_AR39_uid57809	0.538669	40.57	-0.0247989	0.0896844	-0.0279776	0.0816781	0.0169768	-0.367438	0.00276
NC_014100	Caulobacter_segnis_ATCC_21756_uid41709	0.5657	67.67	-0.0118979	0.0134228	-0.01137	0.0127259	0.00494081	-0.399583	0.00737
NC_011420	Rhodospirillum_centenum_SW_uid58805	0.514864	70.46	-0.0131403	0.000464325	-0.00729471	0.00279942	-0.000171515	0.0322253	0.042616
NC_015052	Bifidobacterium_longum_infantis_157F_uid62693	0.640884	60.06	0.00662332	0.000253169	-0.00336139	0.00300217	0.000456422	0.366665	0.108593
NC_006513	Aromatoleum_aromaticum_EbN1_uid58231	0.55102	65.12	-0.00974733	0.0216759	-0.0127816	0.0254698	0.0120083	-0.0925962	-0.006972
NC_014364	Spirochaeta_smaragdinae_DSM_11293_uid51369	0.626452	48.97	-0.0419065	0.0391395	-0.031541	0.0404967	0.00301782	-0.0464921	0.08854
NC_011883	Desulfovibrio_desulfuricans_ATCC_27774_uid59213	0.477099	58.07	-0.0374769	0.0441634	-0.0393382	0.0432253	0.00860849	-0.826782	0.040314
NC_004842	Anaplasma_marginale_Maries_uid57629	0.560127	49.76	-0.0512561	0.0492902	-0.0399589	0.0321627	-0.00411702	-0.0724775	-0.303857
NC_001318	Borrelia_burgdorferi_B31_uid57581	0.665782	28.59	-0.0922613	0.179366	-0.0823641	0.190062	-0.00446355	5.20278	0.193787
NC_003197	Salmonella_enterica_serovar_Typhimurium_LT2_uid57799	0.585801	52.22	-0.00812303	0.0433001	-0.00629231	0.0383646	0.0170949	0.157971	0.199291
NC_009484	Acidiphilium_cryptum_JF_5_uid58447	0.543258	67.99	-0.0123313	0.00921878	-0.0153931	0.0163561	0.00621008	-0.445918	-0.032276
NC_015850	Acidithiobacillus_caldus_SM_1_uid70791	0.524818	61.32	-0.0170601	0.0202286	-0.0249676	0.0127241	-0.00256132	0.50568	0.115232
NC_012207	Mycobacterium_bovis_BCG_Tokyo_172_uid59281	0.592039	65.64	-0.0216273	0.0263709	-0.0184268	0.0240108	0.00936031	-0.402442	-0.00177
NC_009445	Bradyrhizobium_ORS_278_uid58941	0.56692	65.51	-0.0117963	0.0125793	-0.00928625	0.0135444	0.0056872	-0.510661	0.03055
NC_002952	Staphylococcus_aureus_MRSA252_uid57839	0.746888	32.81	0.0529941	0.11576	0.0482799	0.112066	0.0691002	0.777072	0.618354
NC_008322	Shewanella_MR_7_uid58343	0.572391	47.87	-0.0292325	0.0547685	-0.0328961	0.0518444	0.00764884	-0.496959	0.105869
NC_007946	Escherichia_coli_UTI89_uid58541	0.546143	50.6	-0.00608969	0.0338529	-0.0112438	0.03158	0.0102251	0.785887	0.143246
NC_014315	Nitrosococcus_watsonii_C_113_uid50331	0.598252	50.12	-0.0351873	0.0716546	-0.0352384	0.0568353	0.0111063	-0.923827	0.119217
NC_012691	Tolumonas_auensis_DSM_9187_uid59395	0.559246	49.03	-0.0164184	0.0449687	-0.0204388	0.039706	0.00872095	-3.24885	0.069484
NC_009831	Shewanella_sediminis_HAW_EB3_uid58835	0.569046	46.08	-0.0327882	0.0565794	-0.0305725	0.0535341	0.00809049	-0.605272	0.063195
NC_013790	Methanobrevibacter_ruminantium_M1_uid45857	0.691926	32.64	-0.0456024	0.0641201	-0.0484401	0.0630365	-0.012057	2.06061	0.343362
NC_002755	Mycobacterium_tuberculosis_CDC1551_uid57775	0.586297	65.61	-0.0217684	0.0267273	-0.0192849	0.0250345	0.00984234	-0.220815	0.052832
NC_016513	Aggregatibacter_actinomycetemcomitans_ANH9381_uid80743	0.523456	44.42	-0.00908997	0.0296367	-0.0101025	0.0300905	0.00762584	-0.318302	-0.0378
NC_016937	Francisella_tularensis_TI0902_uid89373	0.617876	32.26	-0.00287481	0.095098	-0.00218947	0.0791968	0.0236813	3.63123	0.397962
NC_016812	Sinorhizobium_fredii_HH103_uid86865	0.575727	62.61	-0.00993025	0.0142224	-0.00691438	0.0119187	0.00482471	-0.183636	0.046167
NC_000913	Escherichia_coli_K_12_substr__MG1655_uid57779	0.544541	50.79	-0.00413412	0.0316863	-0.00195922	0.0303652	0.0143885	0.819234	0.154938
NC_012673	Exiguobacterium_AT1b_uid59093	0.736755	48.46	0.0366465	0.0674889	0.0304466	0.0628147	0.0461676	0.768996	0.465938
NC_013441	Gordonia_bronchialis_DSM_43247_uid41403	0.559021	67.07	-0.00521321	0.0217038	-0.00652216	0.0211139	0.0120083	-0.0430367	0.242272
NC_010498	Escherichia_coli_SMS_3_5_uid58919	0.559772	50.5	-0.00176682	0.0333575	-0.00958293	0.0270522	0.00885884	0.572685	0.192405
NC_011761	Acidithiobacillus_ferrooxidans_ATCC_23270_uid57649	0.57878	58.77	-0.0144807	0.0303042	-0.0132628	0.0302573	0.0122291	-0.337594	0.180257
NC_008011	Lawsonia_intracellularis_PHE_MN1_00_uid61575	0.495351	33.28	-0.0296702	0.0955726	-0.026761	0.104644	0.0167575	2.11558	0.090952
NC_014958	Deinococcus_maricopensis_DSM_21211_uid62225	0.515773	69.83	0.017744	-0.0413296	0.0195665	-0.036735	-0.0195512	-0.00805575	-0.07241
NC_009616	Thermosipho_melanesiensis_BI429_uid58683	0.444385	31.4	0.00760511	-0.0933716	-0.00779525	-0.146799	-0.0519041	-0.844737	-0.00614
NC_012563	Clostridium_botulinum_A2_Kyoto_uid59229	0.823833	28.21	0.0969236	0.210939	0.0930265	0.200446	0.123696	-0.83195	0.29443
NC_008054	Lactobacillus_delbrueckii_bulgaricus_ATCC_11842_uid58647	0.782211	49.72	0.0456109	0.0487124	0.0370308	0.0513528	0.0440626	-0.423904	0.507386
NC_013216	Desulfotomaculum_acetoxidans_DSM_771_uid59109	0.739672	41.55	0.0110852	0.100362	0.0139668	0.100331	0.0498776	3.21551	0.296878
NC_010102	Salmonella_enterica_serovar_Paratyphi_B_SPB7_uid59097	0.579682	52.11	-0.00850992	0.0416647	-0.00688253	0.0385949	0.0166885	-0.130126	0.14967
NC_011740	Escherichia_fergusonii_ATCC_35469_uid59375	0.551595	49.94	-0.00196755	0.0290111	-0.00355528	0.0223856	0.009392	0.864621	0.134366
NC_008245	Francisella_tularensis_FSC198_uid58693	0.612356	32.26	-0.00288599	0.0951818	0.00369938	0.0845346	0.0294244	3.5232	0.393612
NC_008148	Rubrobacter_xylanophilus_DSM_9941_uid58057	0.613694	70.48	-0.0145041	0.0223089	-0.0137298	0.025189	0.0130207	-0.0222191	-0.014885
NC_010159	Yersinia_pestis_Angola_uid58485	0.497912	47.6	-0.00227342	0.00265213	-0.00468252	0.00509092	-1.71311e-05	-1.20315	-0.093075
NC_014659	Rhodococcus_equi_103S_uid60171	0.589539	68.82	-0.0153268	0.0248782	-0.0217832	0.0256665	0.010911	-0.251685	0.147152
NC_015410	Pseudomonas_mendocina_NK_01_uid66299	0.53328	62.51	-0.0430072	0.0401307	-0.0417247	0.0377312	0.0079188	-0.801901	0.065561
NC_012560	Azotobacter_vinelandii_DJ_uid57597	0.552475	65.68	-0.0292331	0.0310798	-0.0272144	0.0336632	0.0128242	-1.0388	0.113052
NC_008942	Methanocorpusculum_labreanum_Z_uid58785	0.539345	50.01	-0.0276297	0.00270774	-0.0194841	-0.00534585	-0.0123753	1.71517	0.217495
NC_014733	Methylovorus_MP688_uid60723	0.569322	55.44	-0.0249785	0.0389828	-0.0228688	0.0371581	0.010433	-0.935785	0.207248
NC_000964	Bacillus_subtilis_168_uid57675	0.730558	43.51	0.0415675	0.0752373	0.0432746	0.0742816	0.0565014	0.98371	0.325834
NC_014387	Butyrivibrio_proteoclasticus_B316_uid51489	0.871045	40.21	0.0399828	0.142369	0.0413289	0.134583	0.0791427	-1.18177	0.209507
NC_008789	Halorhodospira_halophila_SL1_uid58473	0.494807	67.98	0.0135589	-0.0061213	-2.70321e-05	0.00556782	0.00370003	0.241235	0.02409
NC_009937	Azorhizobium_caulinodans_ORS_571_uid58905	0.525758	67.32	-0.0185282	0.0176413	-0.0170919	0.0186225	0.0068689	-0.309226	-0.048771
NC_014165	Thermobispora_bispora_DSM_43833_uid48999	0.602087	72.43	-0.00393608	0.00925179	-0.00414061	0.011492	0.00715	-0.0910467	0.056801
NC_017042	Rickettsia_rhipicephali_3_7_female6_CWPP_uid156977	0.571885	32.41	0.00831677	0.0515889	-0.00335141	0.0469887	0.0129058	2.39498	0.280401
NC_008570	Aeromonas_hydrophila_ATCC_7966_uid58617	0.545366	61.55	-0.0176285	0.036773	-0.0178487	0.037183	0.0159312	-1.81908	0.156202
NC_011989	Agrobacterium_vitis_S4_uid58249	0.546382	57.66	-0.0247827	0.0286372	-0.0292697	0.0267973	0.00291726	-0.26812	0.018503
NC_008528	Oenococcus_oeni_PSU_1_uid59417	0.706091	37.89	-0.0253749	0.0598043	-0.0212681	0.0550077	0.00717716	3.39828	0.389979
NC_014376	Clostridium_saccharolyticum_WM1_uid51419	0.761366	45	0.0471744	0.106876	0.0455356	0.111883	0.0751961	0.215307	0.135588
NC_014121	Enterobacter_cloacae_ATCC_13047_uid48363	0.575977	54.79	0.00051979	0.0230928	0.000626819	0.0208164	0.0116219	-0.313419	0.16585
NC_015425	Clostridium_botulinum_BKT015925_uid66203	0.817315	28.49	0.101428	0.235825	0.0901276	0.231082	0.129714	0.858408	0.294684
NC_012815	Bifidobacterium_animalis_lactis_DSM_10140_uid59357	0.66986	60.48	0.00342408	0.0330705	-0.0020364	0.0340436	0.0199263	0.0490179	0.068402
NC_002516	Pseudomonas_aeruginosa_PAO1_uid57945	0.559404	66.56	-0.0163058	0.0221552	-0.0208424	0.021158	0.00702829	-0.729256	0.115364
NC_014837	Pantoea_At_9b_uid55845	0.585711	54.82	-0.00455021	0.0322792	-0.00324485	0.0326367	0.0162637	0.137349	0.211185
NC_015602	Lactobacillus_kefiranofaciens_ZW3_uid67985	0.765199	37.7	0.0174159	0.105156	0.0109861	0.0881685	0.0399827	-1.16567	0.477346
NC_011083	Salmonella_enterica_serovar_Heidelberg_SL476_uid58973	0.58138	52.09	-0.00720123	0.0430837	-0.00946201	0.0366577	0.0146715	-0.323106	0.11921
NC_003317	Brucella_melitensis_bv__1_16M_uid57735	0.594463	57.16	-0.0245982	0.033915	-0.0181725	0.0322342	0.0104953	0.157051	0.174551
NC_011661	Dictyoglomus_turgidum_DSM_6724_uid59177	0.683486	33.96	-0.0174098	0.14157	-0.0484782	0.0876357	-0.00324623	1.62131	0.017832
NC_003155	Streptomyces_avermitilis_MA_4680_uid57739	0.562533	70.72	0.00420203	-0.00124495	0.00524326	0.00101655	0.00226347	-0.0619764	0.055417
NC_017051	Rickettsia_prowazekii_Dachau_uid158057	0.620977	29.01	-0.0086042	0.0729666	-0.0240499	0.0692419	0.00293928	3.06031	0.387735
NC_017274	Sulfolobus_solfataricus_98_2_uid167998	0.47839	35.83	-0.0113871	-0.0128681	-0.00910001	-0.012722	-0.0104167	-0.807513	-0.023616
NC_014479	Bacillus_subtilis_spizizenii_W23_uid51879	0.726489	43.89	0.0423368	0.0738879	0.0399211	0.0749798	0.0551496	0.695854	0.372331
NC_005071	Prochlorococcus_marinus_MIT_9313_uid57773	0.478855	50.74	-0.055581	0.048045	-0.0293949	0.0276397	-0.000912589	-1.42826	-0.03035
NC_010280	Chlamydia_trachomatis_L2b_UCH_1_proctitis_uid61635	0.55492	41.33	-0.018559	0.130592	-0.0213758	0.13164	0.0419893	0.305071	0.146645
NC_017052	Synechocystis_PCC_6803_substr__GT_I_uid158059	0.499053	47.74	-0.000142022	0.000739351	0.00731553	0.00559284	0.00649182	-0.964042	-0.068804
NC_010337	Heliobacterium_modesticaldum_Ice1_uid58279	0.757919	56.98	0.0303706	0.0296544	0.0380915	0.0286552	0.0327218	1.49429	0.346882
NC_008751	Desulfovibrio_vulgaris_DP4_uid58679	0.482489	63.01	-0.0497168	0.0529273	-0.0520651	0.0523638	0.0135891	0.147148	0.117677
NC_010742	Brucella_abortus_S19_uid58873	0.591256	57.16	-0.024277	0.0337672	-0.0232118	0.0287205	0.00626808	0.122011	0.184519
NC_011772	Bacillus_cereus_G9842_uid58759	0.741301	35.26	0.0482032	0.158387	0.043324	0.153757	0.0821211	1.24953	0.406365
NC_014171	Bacillus_thuringiensis_BMB171_uid49135	0.740799	35.29	0.0483271	0.160513	0.0438685	0.156181	0.0834287	0.767625	0.468105
NC_006369	Legionella_pneumophila_Lens_uid58209	0.572272	38.42	-0.0195164	0.0697564	-0.0234869	0.0643541	0.0103452	0.747019	0.136086
NC_009699	Clostridium_botulinum_F_Langeland_uid58929	0.819884	28.31	0.0935403	0.206936	0.0906921	0.206371	0.123624	0.743304	0.3057
NC_016621	Blattabacterium__Cryptocercus_punctulatus__Cpu_uid81083	0.449541	23.85	-0.0141646	-0.00506054	-0.00290859	0.0227113	0.00293945	1.69452	0.166366
NC_000961	Pyrococcus_horikoshii_OT3_uid57753	0.565574	41.88	-0.0111229	0.0363345	0.0112923	0.0589791	0.0312008	1.04075	0.059415
NC_016933	Francisella_tularensis_TIGB03_uid89379	0.617611	32.3	-0.00193504	0.0928352	-0.00502452	0.0821952	0.0228946	3.67158	0.404805
NC_014393	Clostridium_cellulovorans_743B_uid51503	0.778848	31.21	0.0696398	0.186572	0.0674273	0.18301	0.103391	0.0183807	0.121265
NC_008009	Candidatus_Koribacter_versatilis_Ellin345_uid58479	0.53632	58.38	-0.00160878	0.0124038	-0.000179973	0.00852121	0.00490131	-0.0693204	-0.039461
NC_000854	Aeropyrum_pernix_K1_uid57757	0.533216	56.31	-0.0017972	0.0067271	0.0102681	0.0071572	0.00854337	1.21078	0.069998
NC_012489	Gemmatimonas_aurantiaca_T_27_uid58813	0.518424	64.27	-0.0132538	0.0199223	-0.0153153	0.0197841	0.00715746	-0.496653	-0.100137
NC_010609	Lactobacillus_reuteri_JCM_1112_uid58875	0.767033	38.88	0.0270723	0.0921102	0.0231777	0.0869083	0.0480883	-0.226045	0.516149
NC_002951	Staphylococcus_aureus_COL_uid57797	0.760903	32.82	0.0555589	0.120013	0.0485301	0.121128	0.0722226	0.289765	0.647344
NC_015321	Fluviicola_taffensis_DSM_16823_uid65271	0.550359	36.49	-0.0103964	0.0531937	-0.0103377	0.0437241	0.00929436	-0.208705	0.153133
NC_012108	Desulfobacterium_autotrophicum_HRM2_uid59061	0.543456	48.85	-0.0318163	0.0409865	-0.030022	0.0342196	0.00123457	-0.188371	0.022158
NC_008711	Arthrobacter_aurescens_TC1_uid58109	0.571994	62.34	-0.00836457	0.0131959	-0.00615931	0.013908	0.00632283	-0.211496	0.168026
NC_013132	Chitinophaga_pinensis_DSM_2588_uid59113	0.569722	45.23	-0.00407536	0.0463884	-0.00384917	0.0397876	0.0158576	-0.910567	0.074026
NC_010117	Coxiella_burnetii_RSA_331_uid58637	0.558031	42.76	-0.00288966	0.0441397	-0.0157754	0.0447554	0.00998394	0.479005	0.230184
NC_015563	Delftia_Cs1_4_uid67319	0.539485	66.72	-0.0176655	0.0220629	-0.0173734	0.0211777	0.00818028	-0.596691	0.009139
NC_013037	Dyadobacter_fermentans_DSM_18053_uid59049	0.505245	51.54	-0.00794404	0.0255419	-0.00922459	0.0248006	0.00818011	0.0474531	0.07773
NC_010546	Cyanothece_ATCC_51142_uid59013	0.49853	37.88	-0.000777062	0.00186583	-0.00363504	0.000479116	-0.00208283	-0.270844	0.023723
NC_007432	Streptococcus_agalactiae_A909_uid57935	0.797697	35.62	0.0160018	0.108592	0.0109886	0.10976	0.0460531	1.04935	0.289021
NC_016047	Bacillus_subtilis_spizizenii_TU_B_10_uid73967	0.726553	43.82	0.0443484	0.07607	0.0362745	0.0740032	0.0525354	1.06518	0.430062
NC_016778	Brucella_canis_HSK_A52141_uid83613	0.582903	57.21	-0.025061	0.0338526	-0.0208628	0.0343196	0.0104877	0.127963	0.168711
NC_014329	Corynebacterium_pseudotuberculosis_FRC41_uid50585	0.630806	52.19	-0.0197385	0.0737662	-0.0270364	0.0712779	0.0240957	-1.25169	0.328071
NC_007802	Jannaschia_CCS1_uid58147	0.545584	62.33	-0.0138519	0.0274194	-0.0176086	0.0245857	0.00860301	-0.512464	0.00502
NC_006055	Mesoplasma_florum_L1_uid58055	0.884164	27.02	0.0979583	0.132537	0.0860504	0.115	0.093865	0.269719	0.035924
NC_006624	Thermococcus_kodakarensis_KOD1_uid58225	0.530356	52	-0.0146756	0.00636068	0.00327736	-0.00417041	-0.000562066	0.878039	0.127266
NC_015556	Pseudomonas_fulva_12_X_uid67351	0.551971	63.51	-0.0277604	0.0272121	-0.0310569	0.0290046	0.00679768	-0.417099	0.155929
NC_008229	Helicobacter_acinonychis_Sheeba_uid58685	0.570366	38.18	0.00173003	0.055041	0.00049316	0.0422887	0.0166295	0.0465608	0.045925
NC_014666	Frankia_EuI1c_uid42615	0.550332	72.31	-0.0180622	0.0110738	-0.0212497	0.0109041	0.00203363	-0.473927	0.010902
NC_004129	Pseudomonas_fluorescens_Pf_5_uid57937	0.529383	63.3	-0.0320314	0.0363907	-0.0309032	0.0396438	0.0137496	-0.575599	0.191857
NC_009328	Geobacillus_thermodenitrificans_NG80_2_uid58829	0.785083	49.01	0.0182068	0.0981166	0.0181586	0.093119	0.0541936	1.83339	0.45598
NC_014638	Bifidobacterium_bifidum_PRL2010_uid59883	0.681125	62.67	0.0133816	0.0157208	0.0205008	0.0167693	0.0181677	0.294657	0.269801
NC_016011	Listeria_ivanovii_PAM_55_uid73473	0.786415	37.13	0.0569552	0.103	0.0589929	0.104188	0.0755822	1.14613	0.510194
NC_014019	Bacillus_megaterium_QM_B1551_uid15862	0.745895	38.26	0.0457245	0.0999724	0.040626	0.0980586	0.0622949	0.874156	0.385845
NC_007794	Novosphingobium_aromaticivorans_DSM_12444_uid57747	0.559868	65.15	-0.0150438	0.0157093	-0.00522954	0.00972501	0.00450831	-0.819418	0.024946
NC_014008	Coraliomargarita_akajimensis_DSM_45221_uid47079	0.50016	53.6	0.0157313	-0.0222663	0.0131544	-0.0263111	-0.00801114	0.34481	0.016634
NC_014168	Segniliparus_rotundus_DSM_44985_uid49049	0.597472	66.79	-0.0256901	0.0260504	-0.0228912	0.031719	0.0135363	0.0459441	0.173825
NC_014909	Candidatus_Blochmannia_vafer_BVAF_uid62083	0.643697	27.51	-0.036847	0.192657	-0.0329782	0.202074	0.0320202	4.70361	0.493889
NC_009664	Kineococcus_radiotolerans_SRS30216_uid58067	0.423884	74.44	0.0113721	0.00119837	0.0218669	-0.0133842	-0.00395803	0.163263	-0.040675
NC_014109	Candidatus_Riesia_pediculicola_USDA_uid46841	0.477941	28.48	-0.0165804	-0.00466379	-0.0141399	0.00360144	-0.0091794	-0.209057	-0.051504
NC_007404	Thiobacillus_denitrificans_ATCC_25259_uid58189	0.588964	66.07	-0.00225749	0.0157332	-0.00893077	0.0116538	0.00470138	-1.11274	0.018779
NC_012781	Eubacterium_rectale_ATCC_33656_uid59169	0.797405	41.48	0.0792812	0.151692	0.0902211	0.153887	0.116754	-2.9621	0.271723
NC_015675	Mesorhizobium_opportunistum_WSM2075_uid40861	0.514672	62.87	0.000343065	0.0055482	0.00273117	0.00398773	0.00351175	-0.273782	-0.008955
NC_013523	Sphaerobacter_thermophilus_DSM_20745_uid41997	0.528279	68.1	-0.019111	0.032667	-0.0229101	0.030759	0.0136849	-0.216783	0.039536
NC_013171	Anaerococcus_prevotii_DSM_20548_uid59219	0.798591	36.07	0.0876534	0.0935633	0.0940125	0.100184	0.0962491	1.99622	0.25248
NC_010581	Beijerinckia_indica_ATCC_9039_uid59057	0.522492	57.06	-0.0186713	0.0323629	-0.0172125	0.0297079	0.00956303	-0.847031	0.066996
NC_000917	Archaeoglobus_fulgidus_DSM_4304_uid57717	0.495481	48.58	0.00259532	0.0055967	0.00975687	0.00995263	0.00985028	0.491895	0.042963
NC_013501	Rhodothermus_marinus_DSM_4252_uid41729	0.600651	64.54	-0.00671936	0.0444373	-0.0121087	0.0451552	0.0246439	-1.4352	-0.099486
NC_002491	Chlamydophila_pneumoniae_J138_uid57829	0.542563	40.58	-0.0244606	0.0894272	-0.0258409	0.079678	0.0168719	-0.257598	0.053434
NC_016771	Bacillus_cereus_NC7401_uid82815	0.726886	35.59	0.0470761	0.156043	0.0447504	0.158968	0.0853378	1.28327	0.385723
NC_016768	Mycobacterium_tuberculosis_KZN_4207_uid83619	0.593844	65.62	-0.0212882	0.0261852	-0.0204023	0.0273467	0.0110038	-0.417998	0.015637
NC_014484	Spirochaeta_thermophila_DSM_6192_uid53037	0.624149	61.88	-0.0347971	0.0877407	-0.0373242	0.0891699	0.0403343	-0.143135	0.022047
NC_006347	Bacteroides_fragilis_YCH46_uid58195	0.56194	43.27	-0.0451208	0.0697237	-0.0444123	0.0674616	0.00367183	-2.63234	-0.003048
NC_014751	Mycoplasma_leachii_PG50_uid60849	0.693878	23.75	0.0276505	0.0666567	0.00804509	0.0207514	0.0111049	-0.0273493	-0.015947
NC_007086	Xanthomonas_campestris_8004_uid57595	0.557715	64.96	-0.0133168	0.0226659	-0.0219469	0.0204637	0.00550628	-0.532851	0.038643
NC_013119	Brucella_microti_CCM_4915_uid59319	0.587152	57.23	-0.0247284	0.0337213	-0.0248589	0.03073	0.00681889	0.33312	0.191413
NC_016799	Corynebacterium_diphtheriae_31A_uid84309	0.615708	53.62	-0.0108389	0.0489944	-0.0117955	0.0470918	0.0198094	-2.55987	0.326445
NC_009442	Streptococcus_suis_05ZYH33_uid58663	0.752973	41.11	0.00676375	0.0842449	0.00927733	0.075128	0.0360494	1.79825	0.462553
NC_006511	Salmonella_enterica_serovar_Paratyphi_A_ATCC_9150_uid58201	0.5871	52.16	-0.00828997	0.0405652	-0.00829124	0.0387444	0.0162662	-0.0494629	0.135983
NC_011149	Salmonella_enterica_serovar_Agona_SL483_uid59431	0.578474	52.08	-0.00888481	0.0428397	-0.0102668	0.0445725	0.0181079	-0.187197	0.132833
NC_008532	Streptococcus_thermophilus_LMD_9_uid58327	0.815682	39.08	-0.00708919	0.091694	-0.00197871	0.0814292	0.0304716	1.16946	0.570028
NC_016148	Thermovirga_lienii_DSM_17291_uid77129	0.712432	47.06	-0.00175372	0.116867	-0.0148358	0.115694	0.0457	-0.37566	0.134603
NC_008553	Methanosaeta_thermophila_PT_uid58469	0.488208	53.55	-0.00214408	-0.000253387	0.0044631	0.00398716	0.00420835	-0.19713	0.068324
NC_016043	Taylorella_asinigenitalis_MCE3_uid73771	0.654856	38.31	0.0033252	0.0593771	0.005633	0.0708843	0.0297406	0.0697871	0.335359
NC_011728	Borrelia_burgdorferi_ZS7_uid59429	0.664604	28.54	-0.0928757	0.180516	-0.0769131	0.17507	-0.00397798	5.7855	0.160248
NC_016641	Paenibacillus_terrae_HPL_003_uid82371	0.7419	46.77	0.0118023	0.0938698	0.0127613	0.0867502	0.0471717	0.906018	0.278337
NC_015164	Bacteroides_salanitronis_DSM_18170_uid63269	0.528005	46.65	-0.0276199	0.0576072	-0.0218898	0.0468916	0.0102372	-0.20141	0.179354
NC_007716	Aster_yellows_witches_broom_phytoplasma_AYWB_uid58297	0.707899	26.89	0.00703643	0.00431647	0.0169949	0.0113293	0.0155249	4.02969	0.205116
NC_009135	Methanococcus_maripaludis_C5_uid58741	0.49476	33	-0.00767857	0.0179344	-0.00558076	0.0183613	0.00221126	1.11898	-0.035429
NC_016832	Salmonella_enterica_serovar_Typhi_P_stx_12_uid87001	0.585714	52.06	-0.0086807	0.0408702	-0.00864138	0.0355126	0.0143506	-0.00251737	0.089466
NC_012581	Bacillus_anthracis_CDC_684_uid59303	0.658244	35.38	0.0303463	0.107346	0.0194923	0.086934	0.0432573	2.14066	0.316192
NC_012943	Mycobacterium_tuberculosis_KZN_1435_uid59069	0.592018	65.61	-0.0212917	0.0261921	-0.0218832	0.0253832	0.00909552	-0.389413	0.022058
NC_015174	Planctomyces_brasiliensis_DSM_5305_uid60583	0.496015	56.45	-0.0176383	0.0251578	-0.0182246	0.0243941	0.00586956	-0.0272447	0.116186
NC_013921	Thermoanaerobacter_italicus_Ab9_uid46241	0.861295	34.15	0.076959	0.192799	0.0728012	0.188495	0.1121	0.828114	0.173214
NC_016906	Gordonia_polyisoprenivorans_VH2_uid86651	0.57634	67.02	-0.00733755	0.0196988	-0.0167506	0.0212888	0.00863535	-0.0891701	0.167232
NC_014219	Bacillus_selenitireducens_MLS10_uid49513	0.686924	48.67	0.023049	0.0749643	0.0175451	0.0765208	0.0463561	0.662526	0.18227
NC_003062	Agrobacterium_tumefaciens_C58_uid57865	0.560579	59.38	-0.024841	0.0247938	-0.0315865	0.025864	0.00247505	-0.243748	0.004004
NC_013512	Sulfurospirillum_deleyianum_DSM_6946_uid41861	0.626932	38.97	-0.0074959	0.0883464	-0.00491758	0.059005	0.0199017	-1.04289	0.069458
NC_012731	Klebsiella_pneumoniae_NTUH_K2044_uid59073	0.546675	57.68	-0.00691968	0.0335742	-0.00222483	0.0349411	0.0190261	-1.17834	0.028198
NC_014334	Lactobacillus_casei_Zhang_uid50673	0.694365	46.51	0.0027241	0.0705043	-0.00146665	0.0698932	0.0317166	-0.462659	0.228078
NC_014655	Leadbetterella_byssophila_DSM_17132_uid60161	0.524015	40.41	-0.0234771	0.0646255	-0.0112784	0.066556	0.0199616	-0.299974	0.015415
NC_007204	Psychrobacter_arcticus_273_4_uid58021	0.572642	42.8	-0.000134547	0.0386997	0.000397778	0.0403454	0.0175076	0.413766	0.231942
NC_013407	Methanocaldococcus_vulcanius_M7_uid41131	0.469021	31.49	-0.0114893	0.0117165	-0.00063893	0.018749	0.00545435	0.576429	0.088827
NC_004572	Tropheryma_whipplei_Twist_uid57705	0.696782	46.33	-0.0479421	0.0120892	0.00419344	-0.041377	-0.0169568	2.4002	0.162317
NC_003361	Chlamydophila_caviae_GPIC_uid57783	0.524048	39.22	-0.0295281	0.0876941	-0.0223528	0.0693291	0.0139895	0.357622	-0.009671
NC_009782	Staphylococcus_aureus_Mu3_uid58817	0.740149	32.88	0.0545671	0.115623	0.0517289	0.115611	0.0725462	0.521381	0.708704
NC_009714	Campylobacter_hominis_ATCC_BAA_381_uid58981	0.560048	31.73	-0.000807205	0.0436413	0.0200781	0.0515527	0.0301	0.450349	0.029511
NC_014328	Clostridium_ljungdahlii_DSM_13528_uid50583	0.770554	31.11	0.0664538	0.183383	0.0664114	0.183271	0.102763	1.28988	0.317433
NC_000117	Chlamydia_trachomatis_D_UW_3_CX_uid57637	0.554688	41.31	-0.0176897	0.130465	-0.0159685	0.126806	0.0430796	0.193421	0.141943
NC_012488	Listeria_monocytogenes_Clip80459_uid59317	0.784526	38.06	0.0584086	0.0974511	0.0684511	0.0919944	0.0773489	0.244085	0.45387
NC_014483	Paenibacillus_polymyxa_E681_uid53477	0.745473	45.79	0.0153456	0.0994173	0.012874	0.0950007	0.0504331	0.786552	0.29106
NC_017050	Rickettsia_prowazekii_Katsinyian_uid158055	0.619668	29	-0.00909354	0.0728469	-0.0241172	0.0677611	0.00248349	2.88143	0.40402
NC_012125	Salmonella_enterica_serovar_Paratyphi_C_RKS4594_uid59063	0.575645	52.16	-0.00747279	0.0334764	-0.00396117	0.0273305	0.0122712	0.63897	0.216435
NC_011333	Helicobacter_pylori_G27_uid59305	0.574012	38.89	0.00832717	0.0439951	0.0138827	0.0480027	0.0270395	0.794492	0.162224
NC_006085	Propionibacterium_acnes_KPA171202_uid58101	0.610797	60.01	-0.0481056	0.0511646	-0.04	0.0499235	0.0137141	-1.21712	0.182756
NC_017028	Candidatus_Rickettsia_amblyommii_GAT_30V_uid156845	0.565485	32.43	0.00633813	0.0369037	0.00512492	0.0410097	0.0168265	0.837647	0.174105
NC_009053	Actinobacillus_pleuropneumoniae_serovar_5b_L20_uid58789	0.583706	41.3	0.00351876	0.0546165	0.00764571	0.0480989	0.0243409	-0.125696	0.208718
NC_014922	Haemophilus_influenzae_F3047_uid62097	0.532374	38.22	-0.0122022	0.0327118	-0.00333013	0.0296972	0.00919439	-0.106651	-0.022821
NC_014562	Pantoea_vagans_C9_1_uid49871	0.592795	55.55	0.00192378	0.0222503	-0.00709641	0.0177531	0.00676402	0.15152	0.190006
NC_010103	Brucella_canis_ATCC_23365_uid59009	0.584206	57.21	-0.0251434	0.0338553	-0.0224876	0.0377316	0.0120463	0.2908	0.217756
NC_002505	Vibrio_cholerae_O1_biovar_El_Tor_N16961_uid57623	0.591918	47.7	-0.0111209	0.0526115	-0.0135633	0.0439027	0.0135479	-0.601184	0.223892
NC_000922	Chlamydophila_pneumoniae_CWL029_uid57811	0.54226	40.58	-0.0249101	0.0896999	-0.0190482	0.0770822	0.0199755	-0.339269	0.006414
NC_015576	Mycobacterium_JDM601_uid67369	0.57087	68.37	-0.00205694	0.0172987	-0.00758382	0.0161358	0.00853369	0.138679	0.257231
NC_010001	Clostridium_phytofermentans_ISDg_uid58519	0.786007	35.35	0.0509703	0.140465	0.0554137	0.140198	0.0853503	0.383545	0.173298
NC_011147	Salmonella_enterica_serovar_Paratyphi_A_AKU_12601_uid59269	0.587052	52.18	-0.00837347	0.0405095	-0.00905713	0.0390617	0.0160795	0.0275945	0.138815
NC_002771	Mycoplasma_pulmonis_UAB_CTIP_uid61569	0.611253	26.64	0.0202479	0.022766	0.0153133	0.0174257	0.0158698	-0.48818	0.08557
NC_009698	Clostridium_botulinum_A_Hall_uid58931	0.818289	28.18	0.0936014	0.209981	0.092159	0.212012	0.125849	0.150422	0.333984
NC_010410	Acinetobacter_baumannii_AYE_uid61637	0.588301	39.38	0.000413213	0.0568714	0.00200381	0.0565638	0.0234307	0.609353	0.20981
NC_010382	Lysinibacillus_sphaericus_C3_41_uid58945	0.682155	37.29	0.0279823	0.0782379	0.0226653	0.0621519	0.0372956	0.457169	0.307
NC_010842	Leptospira_biflexa_serovar_Patoc__Patoc_1__Ames__uid58511	0.54379	38.89	-0.00323884	0.0348649	-0.00839723	0.030955	0.00664641	0.636366	0.088325
NC_010407	Clavibacter_michiganensis_sepedonicus_uid61577	0.585175	72.56	0.00420219	-0.00537273	-0.00386285	-0.00591047	-0.00535453	-0.378301	0.096783
NC_016785	Corynebacterium_diphtheriae_CDCE_8392_uid84295	0.622054	53.59	-0.0106576	0.0491433	-0.00395175	0.0457227	0.0226318	-1.88311	0.352243
NC_013941	Escherichia_coli_O55_H7_CB9615_uid46655	0.5716	50.52	-0.00400638	0.0388921	-0.00431155	0.0392261	0.0175627	1.06923	0.220421
NC_000911	Synechocystis_PCC_6803_uid57659	0.499528	47.72	-7.17268e-05	0.000824504	0.0073328	0.00545237	0.00643274	-0.995312	-0.073809
NC_015673	Corynebacterium_resistens_DSM_45100_uid50555	0.577153	57.09	-0.010338	0.0396098	-0.00420249	0.034721	0.0180018	-0.731661	0.184969
NC_015167	Cellulophaga_lytica_DSM_7489_uid63401	0.492237	32.11	-0.0151862	0.0585507	-0.0228611	0.0531478	0.00156263	0.97523	0.121898
NC_016610	Tannerella_forsythia_ATCC_43037_uid83157	0.524825	46.98	-0.010929	0.0256323	-0.00944345	0.0234523	0.00585774	0.358414	0.112252
NC_008343	Granulibacter_bethesdensis_CGDNIH1_uid58661	0.567201	59.07	-0.0359035	0.0543521	-0.0308544	0.0469196	0.0146771	-0.779159	0.066296
NC_016751	Marinitoga_piezophila_KA3_uid81629	0.559272	29.16	0.0166805	0.0713399	0.0113864	0.0727395	0.0290074	-1.29273	-0.020707
NC_015520	Mahella_australiensis_50_1_BON_uid66917	0.805575	43.45	0.0410454	0.12036	0.0467954	0.116536	0.0770101	-0.864231	0.010118
NC_010939	Actinobacillus_pleuropneumoniae_serovar_7_AP76_uid59231	0.581417	41.21	0.00273686	0.0509799	0.0117497	0.0439637	0.0250069	-0.59533	0.15771
NC_011830	Desulfitobacterium_hafniense_DCB_2_uid57749	0.762528	47.54	0.016478	0.0791482	0.0184448	0.0831477	0.0492664	0.349993	0.233341
NC_008740	Marinobacter_aquaeolei_VT8_uid59419	0.555469	57.27	-0.0186913	0.034436	-0.0276131	0.0388025	0.0101982	-0.778953	0.119437
NC_005773	Pseudomonas_syringae_phaseolicola_1448A_uid58099	0.535299	58.02	-0.0274229	0.0252711	-0.0259064	0.0276959	0.00502677	-0.503486	0.156741
NC_006449	Streptococcus_thermophilus_CNRZ1066_uid58221	0.789034	39.08	-0.0068669	0.0915398	-0.00553719	0.0815092	0.0283882	1.42916	0.636483
NC_002935	Corynebacterium_diphtheriae_NCTC_13129_uid57691	0.626485	53.48	-0.0119162	0.0489292	-0.0177085	0.0444333	0.0153967	-2.16326	0.338779
NC_013508	Edwardsiella_tarda_EIB202_uid41819	0.535331	59.73	-0.0340998	0.0612557	-0.03417	0.0552082	0.0192514	-0.924461	0.104577
NC_009434	Pseudomonas_stutzeri_A1501_uid58641	0.539133	63.88	-0.02481	0.0317748	-0.0277653	0.0301012	0.00895534	-1.04541	0.097646
NC_013416	Aggregatibacter_actinomycetemcomitans_D11S_1_uid41333	0.537559	44.55	-0.00531108	0.0326429	-0.00420248	0.0335007	0.0126034	-0.638958	0.014413
NC_015914	Cyclobacterium_marinum_DSM_745_uid71485	0.586166	38.15	-0.00920506	0.0631404	-0.00932361	0.066541	0.019821	0.467858	0.050239
NC_003413	Pyrococcus_furiosus_DSM_3638_uid57873	0.464034	40.77	-0.0290473	0.0021504	-0.0260407	-0.0142796	-0.0211711	0.791326	0.006787
NC_012623	Sulfolobus_islandicus_Y_N_15_51_uid58825	0.479832	35.29	-0.0041277	-0.00614404	0.000935098	0.00540949	0.00251723	0.0350825	0.020003
NC_012468	Streptococcus_pneumoniae_70585_uid59125	0.798365	39.73	0.0101769	0.0991051	0.0021597	0.0951473	0.0390744	0.105893	0.332827
NC_016829	Mycoplasma_hyorhinis_GDL_1_uid87003	0.669243	25.91	0.034123	0.0147125	0.0254267	-0.00108453	0.0186131	2.51357	0.272625
NC_014220	Syntrophothermus_lipocalidus_DSM_12680_uid49527	0.791703	50.99	0.0284416	0.11577	0.0193265	0.107168	0.0642523	0.798365	0.267119
NC_008463	Pseudomonas_aeruginosa_UCBPP_PA14_uid57977	0.542091	66.29	-0.0228985	0.0303331	-0.0262397	0.0309155	0.0116636	-0.291709	0.172116
NC_011059	Prosthecochloris_aestuarii_DSM_271_uid58151	0.598321	50.1	-0.0783664	0.0824642	-0.0734991	0.0905613	0.00822419	0.0829341	0.11093
NC_005362	Lactobacillus_johnsonii_NCC_533_uid58029	0.749588	34.61	0.0297978	0.107724	0.0153162	0.103613	0.0456912	-0.0686526	0.30476
NC_013364	Escherichia_coli_O111_H__11128_uid41023	0.574703	50.62	-0.00260896	0.0368484	-0.00255474	0.0348788	0.0162734	1.47389	0.265501
NC_008571	Gramella_forsetii_KT0803_uid58881	0.569475	36.61	-0.00208571	0.0508447	-0.0096518	0.0531698	0.0130784	1.50466	0.051122
NC_004368	Streptococcus_agalactiae_NEM316_uid61585	0.773161	35.63	0.0152614	0.103741	0.00488772	0.104809	0.0402202	1.67522	0.318783
NC_011566	Shewanella_piezotolerans_WP3_uid58745	0.567705	43.29	-0.0271214	0.0620701	-0.0242383	0.0656442	0.0146509	-0.370312	0.080619
NC_007406	Nitrobacter_winogradskyi_Nb_255_uid58295	0.542601	62.05	-0.0207462	0.0219251	-0.021572	0.0201349	0.0042228	-0.420029	-0.068081
NC_013642	Thermotoga_naphthophila_RKU_10_uid42777	0.521493	46.14	-0.000666834	0.0136744	0.0310642	0.0482302	0.0389405	-1.48387	-0.121339
NC_008533	Streptococcus_pneumoniae_D39_uid58581	0.8093	39.71	0.0103033	0.0994867	0.0091553	0.102063	0.046366	0.269987	0.271891
NC_002937	Desulfovibrio_vulgaris_Hildenborough_uid57645	0.490979	63.14	-0.0490653	0.0525712	-0.0393357	0.0536527	0.0192062	-0.664149	0.024063
NC_011978	Thermotoga_neapolitana_DSM_4359_uid59065	0.553433	46.94	0.00354635	0.0264034	-0.0050491	0.031097	0.0114374	0.415257	0.045746
NC_002745	Staphylococcus_aureus_N315_uid57837	0.748355	32.84	0.0549634	0.118989	0.0560986	0.118401	0.0764797	0.782622	0.697244
NC_017046	Salmonella_enterica_serovar_Typhimurium_798_uid158047	0.585529	52.18	-0.00853705	0.042924	-0.00720422	0.0422069	0.0184755	0.0915602	0.167868
NC_002758	Staphylococcus_aureus_Mu50_uid57835	0.740727	32.88	0.0544544	0.11573	0.0506994	0.117885	0.0725555	0.512369	0.705433
NC_002947	Pseudomonas_putida_KT2440_uid57843	0.540374	61.52	-0.0198425	0.0261952	-0.0187874	0.0236814	0.00720826	-0.315563	0.112934
NC_007793	Staphylococcus_aureus_USA300_FPR3757_uid58555	0.765625	32.75	0.0567133	0.12167	0.0563958	0.12425	0.0785051	0.53318	0.652933
NC_005070	Synechococcus_WH_8102_uid61581	0.490476	59.41	-0.0552117	0.0284957	-0.0559006	0.0258692	-0.00794365	-2.47679	-0.018179
NC_012924	Streptococcus_suis_SC84_uid59323	0.754608	41.11	0.00682875	0.0845228	0.00257429	0.0784131	0.0335229	1.82557	0.451227
NC_015566	Serratia_AS12_uid67315	0.575611	55.96	-0.0158388	0.0418935	-0.0235091	0.039937	0.0118468	-1.02685	0.078246
NC_011751	Escherichia_coli_UMN026_uid62981	0.5483	50.72	-0.00262581	0.0342902	-0.00423576	0.0379489	0.0171119	0.710515	0.235252
NC_016809	Haemophilus_influenzae_10810_uid86647	0.538098	38.14	-0.00960068	0.0359956	-0.0145517	0.0435888	0.00748345	1.01841	0.185831
NC_007484	Nitrosococcus_oceani_ATCC_19707_uid58403	0.617014	50.32	-0.0316583	0.0680591	-0.029949	0.0639138	0.0173411	-1.14202	0.13024
NC_013170	Cryptobacterium_curtum_DSM_15641_uid59041	0.738586	50.91	-0.0469556	0.0695054	-0.0390726	0.0736982	0.0182577	-0.588231	0.292064
NC_002971	Coxiella_burnetii_RSA_493_uid57631	0.593286	42.66	-0.00177172	0.0499156	-0.00464849	0.0423141	0.0151639	1.24839	0.272112
NC_014972	Desulfobulbus_propionicus_DSM_2032_uid62265	0.542275	58.93	-0.0127018	0.0253563	-0.0122595	0.0219572	0.00779328	-1.01576	0.035839
NC_009725	Bacillus_amyloliquefaciens_FZB42_uid58271	0.73707	46.48	0.0488567	0.0649504	0.0537708	0.0624452	0.0577584	0.0114189	0.34105
NC_009513	Lactobacillus_reuteri_DSM_20016_uid58471	0.765789	38.87	0.0275355	0.0917519	0.0296101	0.08429	0.0509457	-0.382376	0.523672
NC_005042	Prochlorococcus_marinus_CCMP1375_uid57995	0.496548	36.44	-0.0601727	0.0395671	-0.0546509	0.028471	-0.0247485	2.58709	0.111534
NC_010682	Ralstonia_pickettii_12J_uid58737	0.550256	63.43	-0.0084176	0.0182148	-0.00642953	0.020124	0.010402	-1.00311	-0.016117
NC_007350	Staphylococcus_saprophyticus_ATCC_15305_uid58411	0.699918	33.24	0.0429875	0.111537	0.0392659	0.112025	0.0634344	0.800293	0.464634
NC_014228	Xenorhabdus_nematophila_ATCC_19061_uid49133	0.534202	44.15	-0.00631526	0.0281036	-0.00470804	0.0223584	0.00729092	-1.27551	-0.071626
NC_010634	Yersinia_pseudotuberculosis_PB1__uid59153	0.588916	47.53	-0.0193572	0.0467753	-0.0232169	0.0480995	0.0105747	0.172134	0.100096
NC_005945	Bacillus_anthracis_Sterne_uid58091	0.738752	35.38	0.0471145	0.156864	0.049266	0.153827	0.0859728	1.22889	0.386503
NC_014248	_Nostoc_azollae__0708_uid49725	0.502647	38.45	0.000858644	-0.00188459	0.000146876	-0.00325372	-0.00115625	-0.0960345	0.038925
NC_003098	Streptococcus_pneumoniae_R6_uid57859	0.787463	39.72	0.0100418	0.0994274	0.00835348	0.0998172	0.0450389	0.561059	0.364921
NC_007606	Shigella_dysenteriae_Sd197_uid58213	0.532787	51.25	0.000109858	0.0148677	0.000376936	0.0101282	0.00536257	0.300486	0.098156
NC_006582	Bacillus_clausii_KSM_K16_uid58237	0.752867	44.75	0.030052	0.0804699	0.0262761	0.0831839	0.0516264	1.26576	0.38175
NC_013721	Gardnerella_vaginalis_409_05_uid43211	0.733967	42.02	-0.0482157	0.092812	-0.0362448	0.101792	0.0217247	2.04737	0.225744
NC_013929	Streptomyces_scabiei_87_22_uid46531	0.556826	71.45	0.00577806	-0.00724523	0.00239763	-0.0056803	-0.00335744	-0.139931	0.040939
NC_008044	Ruegeria_TM1040_uid58193	0.546535	60.41	-0.0154456	0.0351447	-0.017814	0.0431721	0.0191488	-0.34625	0.099073
NC_010554	Proteus_mirabilis_HI4320_uid61599	0.597176	38.9	-0.00412465	0.0579359	-0.00589164	0.0659537	0.0221003	2.22217	0.210768
NC_002695	Escherichia_coli_O157_H7_Sakai_uid57781	0.581151	50.54	-0.00232011	0.0383913	-0.00381314	0.0365329	0.0165682	0.976556	0.239728
NC_004310	Brucella_suis_1330_uid57927	0.582195	57.21	-0.0250677	0.0338081	-0.0212363	0.0398795	0.0138106	0.414536	0.194321
NC_006322	Bacillus_licheniformis_DSM_13___ATCC_14580_uid58199	0.734596	46.19	0.0480774	0.0650325	0.0556391	0.067167	0.0609577	0.707915	0.408936
NC_017040	Streptococcus_pyogenes_MGAS15252_uid158037	0.773165	38.48	0.0147981	0.0867037	0.0157158	0.0823423	0.0414044	0.134731	0.374903
NC_017049	Rickettsia_prowazekii_Chernikova_uid158053	0.620118	29.01	-0.00855701	0.0729956	-0.0251679	0.0685311	0.00196218	3.00496	0.418104
NC_014205	Staphylothermus_hellenicus_DSM_12710_uid45893	0.539087	36.84	0.00637165	0.0153099	-0.00763419	0.00089579	-0.00451995	-0.541095	0.091992
NC_013009	Neorickettsia_risticii_Illinois_uid58889	0.589686	41.27	-0.0715521	0.0881581	-0.0708702	0.0823607	-0.00703975	1.57805	-0.20495
NC_016050	Rickettsia_japonica_YH_uid73963	0.585994	32.35	0.00301034	0.0519854	0.00608662	0.0541502	0.0215874	2.04045	0.204865
NC_008512	Candidatus_Carsonella_ruddii_uid58773	0.791209	16.56	0.0383671	0.0919197	0.0467163	0.0392157	0.0454291	-1.73939	0.165647
NC_009455	Dehalococcoides_BAV1_uid58477	0.46973	47.17	-0.0273824	0.0278307	-0.0379318	0.00923381	-0.0159734	-0.0792546	-0.021052
NC_010730	Sulfurihydrogenibium_YO3AOP1_uid58855	0.462253	32.03	-0.00250553	-0.0125695	-0.0129335	-0.00677157	-0.0109541	-2.23114	-0.056464
NC_013510	Thermomonospora_curvata_DSM_43183_uid41885	0.5818	71.64	-0.000205114	0.00128963	-0.00221213	0.00131282	0.000306962	-0.174484	0.01856
NC_002953	Staphylococcus_aureus_MSSA476_uid57841	0.756998	32.85	0.0557574	0.121222	0.0574741	0.120986	0.0781493	0.487746	0.578454
NC_012588	Sulfolobus_islandicus_M_14_25_uid58849	0.46033	35.1	-0.00986509	-0.0144514	-0.0147935	-0.0184468	-0.0160739	-0.729628	-0.077378
NC_012004	Streptococcus_uberis_0140J_uid57959	0.795235	36.63	0.0204762	0.0855428	0.0239246	0.0793672	0.0445189	-0.381042	0.321698
NC_009012	Clostridium_thermocellum_ATCC_27405_uid57917	0.798119	38.99	0.0610501	0.151413	0.0527321	0.146796	0.0894322	-0.214575	0.393986
NC_002488	Xylella_fastidiosa_9a5c_uid57849	0.578244	52.67	-0.0749863	0.0669044	-0.0740049	0.0696094	0.00134035	0.210409	-0.000202
NC_014216	Desulfurivibrio_alkaliphilus_AHT2_uid49487	0.570775	60.29	-0.0350616	0.0420059	-0.0320762	0.0388535	0.0106439	-0.878743	0.065071
NC_003272	Nostoc_PCC_7120_uid57803	0.504751	41.35	-0.00138603	0.000534326	-0.00564574	-0.0012081	-0.00380631	-0.226408	-0.035173
NC_012483	Acidobacterium_capsulatum_ATCC_51196_uid59127	0.515986	60.5	-0.0138982	0.00733222	-0.01792	0.0078857	-0.0023751	-0.397812	0.005868
NC_014103	Bacillus_megaterium_DSM319_uid48371	0.73902	38.13	0.0452544	0.0981727	0.0495115	0.0919662	0.0656212	0.859301	0.40836
NC_003997	Bacillus_anthracis_Ames_uid57909	0.734897	35.38	0.047074	0.15688	0.0476979	0.154895	0.085267	1.13428	0.373461
NC_010698	Helicobacter_pylori_Shi470_uid59165	0.566964	38.91	0.00251174	0.0426513	-0.00351304	0.0465013	0.0161505	-0.206261	0.03805
NC_011027	Chlorobaculum_parvum_NCIB_8327_uid59185	0.570729	55.8	-0.054951	0.0453641	-0.0624143	0.0460867	-0.00224057	-1.19171	-0.027469
NC_012967	Escherichia_coli_B_REL606_uid58803	0.550535	50.77	-0.00407145	0.0319818	-0.00770735	0.0341877	0.0135076	0.53912	0.145294
NC_013743	Haloterrigena_turkmenica_DSM_5511_uid43501	0.491308	65.83	0.000874503	-0.000649147	0.00382178	0.00031618	0.00152539	-0.224232	0.050242
NC_014498	Streptococcus_pneumoniae_670_6B_uid52533	0.755527	39.59	0.00988893	0.0920475	0.00153845	0.0889809	0.0360111	2.72083	0.443796
NC_010729	Porphyromonas_gingivalis_ATCC_33277_uid58879	0.50622	48.36	-0.0113496	0.0162504	-0.0184944	0.0193325	-0.000454884	-2.00812	-0.065427
NC_004556	Xylella_fastidiosa_Temecula1_uid57869	0.581613	51.78	-0.10961	0.108009	-0.112915	0.119999	0.00720028	-1.66459	0.147677
NC_015866	Rickettsia_heilongjiangensis_054_uid70839	0.580571	32.32	0.00242248	0.0587993	0.00369806	0.0611928	0.0221424	2.20548	0.288035
NC_013959	Sideroxydans_lithotrophicus_ES_1_uid46801	0.622945	57.54	-0.0071246	0.039154	-0.00325998	0.0318399	0.0169611	0.121772	0.048185
NC_010717	Xanthomonas_oryzae_PXO99A_uid59131	0.544106	63.63	-0.0126495	0.0171446	-0.00972029	0.0164282	0.00688412	-0.151654	0.020023
NC_014921	Mycoplasma_fermentans_M64_uid62099	0.590476	26.86	0.0159387	0.0183666	0.0173773	0.0172925	0.0173547	1.20835	0.077496
NC_003911	Ruegeria_pomeroyi_DSS_3_uid57863	0.54042	64.22	-0.0102779	0.0261454	-0.00694637	0.0235573	0.0124075	-0.673816	0.121007
NC_009828	Thermotoga_lettingae_TMO_uid58419	0.53428	38.7	-0.0215443	0.0428723	-0.0179848	0.0272339	-0.000633349	1.13081	0.044012
NC_004431	Escherichia_coli_CFT073_uid57915	0.540968	50.48	-0.00433955	0.035285	0.000121242	0.0297103	0.0149822	0.429234	0.168673
NC_013771	cyanobacterium_UCYN_A_uid43697	0.488741	31.12	0.00229051	0.00650839	0.0039437	0.00846588	0.00533552	-0.169225	0.011367
NC_012466	Streptococcus_pneumoniae_JJA_uid59121	0.784739	39.74	0.013056	0.0990435	0.00419064	0.0946437	0.0406451	0.793743	0.396942
NC_010161	Bartonella_tribocorum_CIP_105476_uid59129	0.580957	38.86	-0.0337618	0.116035	-0.0405419	0.13188	0.0268815	4.03995	0.394329
NC_010338	Caulobacter_K31_uid58551	0.542581	67.46	-0.00741282	0.00967758	-0.0100407	0.00864826	0.00250085	-0.262343	0.069022
NC_012034	Caldicellulosiruptor_bescii_DSM_6725_uid59201	0.814313	35.17	0.065986	0.154351	0.051422	0.138042	0.0814729	3.44387	0.392596
NC_010677	Francisella_tularensis_mediasiatica_FSC147_uid58939	0.613798	32.25	-0.00260322	0.0850967	-0.00055026	0.0783029	0.0246351	3.50778	0.472742
NC_014355	Candidatus_Nitrospira_defluvii_uid51175	0.601921	59.03	-0.0368691	0.0628849	-0.039004	0.0579615	0.0182227	-0.634398	-0.033097
NC_013851	Allochromatium_vinosum_DSM_180_uid46083	0.551521	64.37	-0.014208	0.0141105	-0.0142647	0.0247617	0.0108113	-0.600466	0.033848
NC_015318	Hippea_maritima_DSM_10411_uid65267	0.581645	37.47	-0.045682	0.0925109	-0.0588418	0.0449931	-0.0202467	2.36047	0.047318
NC_003902	Xanthomonas_campestris_ATCC_33913_uid57887	0.551089	65.07	-0.0138373	0.02175	-0.011617	0.0189318	0.00821672	-0.33535	0.038036
NC_010994	Rhizobium_etli_CIAT_652_uid59115	0.528206	61.67	-0.00962043	0.0135512	-0.0173376	0.0142339	0.00206953	-0.577287	0.03014
NC_007332	Mycoplasma_hyopneumoniae_7448_uid58039	0.578387	28.49	0.0160041	0.00771787	0.0332339	0.00686314	0.0257752	2.06253	0.186253
NC_002528	Buchnera_aphidicola_APS__Acyrthosiphon_pisum__uid57805	0.557522	26.31	-0.0323067	0.03835	-0.0489477	0.0316175	-0.0284052	2.65271	-0.025183
NC_004668	Enterococcus_faecalis_V583_uid57669	0.792416	37.53	0.0549203	0.104826	0.0607897	0.103716	0.0766038	2.48518	0.504545
NC_007384	Shigella_sonnei_Ss046_uid58217	0.550024	51.01	-0.00034646	0.0271826	0.000786445	0.023276	0.0122482	0.684321	0.15699
NC_015215	Streptococcus_gallolyticus_ATCC_BAA_2069_uid63617	0.802945	37.65	0.00694366	0.105383	0.00521473	0.105109	0.0425334	0.540517	0.337538
NC_015847	Methanococcus_maripaludis_X1_uid70729	0.485931	32.94	-0.01377	0.00989965	-0.026999	0.00327129	-0.0171233	0.32165	-0.068868
NC_008686	Paracoccus_denitrificans_PD1222_uid58187	0.560915	66.71	-0.0138391	0.0154837	-0.00865546	0.00722379	0.00192194	-0.831394	-0.126564
NC_011748	Escherichia_coli_55989_uid59383	0.563445	50.66	-0.00341288	0.0346036	-0.0117086	0.0353277	0.0119581	0.544994	0.153622
NC_009632	Staphylococcus_aureus_JH1_uid58457	0.751092	32.95	0.0559326	0.115569	0.0516683	0.113977	0.0720942	1.33242	0.664704
NC_014012	Shewanella_violacea_DSS12_uid47085	0.585826	44.72	-0.0318953	0.06412	-0.0341827	0.0643306	0.0100177	-1.31092	0.147444
NC_016816	Pantoea_ananatis_uid86861	0.589038	53.45	0.000147388	0.0244501	-0.000526859	0.0228431	0.0118848	0.306806	0.161096
NC_011595	Acinetobacter_baumannii_AB307_0294_uid59271	0.589684	39.04	-0.000155285	0.060633	-0.00342183	0.0641592	0.0228753	0.288879	0.186418
NC_016788	Corynebacterium_diphtheriae_HC04_uid84301	0.627417	53.45	-0.0103419	0.047597	-0.00907077	0.0390516	0.0164129	-1.86706	0.321812
NC_015160	Odoribacter_splanchnicus_DSM_20712_uid63397	0.469411	43.36	1.24605e-05	-0.0111902	-0.000896547	-0.0246513	-0.0112479	-0.854335	-0.050959
NC_012988	Methylobacterium_extorquens_DM4_uid61617	0.493743	68.09	0.0014551	-0.00175093	0.00535388	0.00102984	0.00242895	-0.0170623	0.011204
NC_014217	Starkeya_novella_DSM_506_uid48815	0.521101	67.88	-0.00786252	0.0124564	-0.00304362	0.00899034	0.00506423	-0.156089	0.08501
NC_017038	Synechocystis_PCC_6803_substr__PCC_P_uid157913	0.498896	47.74	-0.000115229	0.000756387	0.00869922	0.00502947	0.00694423	-0.966624	-0.071018
NC_015677	Ramlibacter_tataouinensis_TTB310_uid68279	0.561598	70	0.00597613	0.00606353	0.0042519	0.0128116	0.0102055	-0.47075	0.118443
NC_013169	Kytococcus_sedentarius_DSM_20547_uid59071	0.58888	71.63	-0.0106685	0.0177789	-0.0155467	0.0131249	0.00493375	0.307219	0.117575
NC_013887	Methanocaldococcus_FS406_22_uid42499	0.528825	32.04	-0.000687724	0.012952	-0.00369216	0.0316547	0.00750485	0.437926	-0.016356
NC_002737	Streptococcus_pyogenes_M1_GAS_uid57845	0.779481	38.51	0.0177331	0.085873	0.0124064	0.0820308	0.0393555	0.573679	0.292078
NC_008554	Syntrophobacter_fumaroxidans_MPOB_uid58177	0.518209	59.95	-0.0031326	0.0226896	-0.00588482	0.0208037	0.0100905	-0.198767	-0.00211
NC_007295	Mycoplasma_hyopneumoniae_J_uid58059	0.569254	28.52	0.0122193	0.0038639	0.0109181	0.0185513	0.0130639	3.59498	0.26952
NC_009464	Methanocella_arvoryzae_MRE50_uid61623	0.519586	54.6	-0.0155453	-0.00728031	-0.0199186	-0.00486061	-0.0116517	0.304045	0.01519
NC_011035	Neisseria_gonorrhoeae_NCCP11945_uid59191	0.541229	52.37	-0.0203077	0.0527689	-0.0361895	0.0472556	0.00713326	-1.68692	-0.036728
NC_010162	Sorangium_cellulosum__So_ce_56__uid61629	0.510128	71.38	-0.0127227	0.0114707	-0.013541	0.00748091	0.0014276	0.0415728	-0.023441
NC_010168	Renibacterium_salmoninarum_ATCC_33209_uid58899	0.562019	56.27	-0.0155137	0.0284726	-0.0171328	0.0319289	0.0104748	-0.167548	0.193985
NC_009076	Burkholderia_pseudomallei_1106a_uid58515	0.572709	67.96	-0.00806779	0.0322715	-0.00177345	0.0311344	0.0205274	-0.876662	0.138411
NC_006274	Bacillus_cereus_E33L_uid58103	0.736463	35.35	0.0468295	0.158399	0.0415749	0.157982	0.0824881	1.15149	0.324002
NC_015977	Roseburia_hominis_A2_183_uid73419	0.843843	48.5	0.0734767	0.15151	0.0667765	0.149573	0.106934	-1.41206	0.158844
NC_016630	Filifactor_alocis_ATCC_35896_uid46625	0.587447	35.45	0.0168801	0.0491076	0.0156198	0.0526222	0.0289277	2.25563	0.16061
NC_004722	Bacillus_cereus_ATCC_14579_uid57975	0.749522	35.28	0.0507479	0.16331	0.0484423	0.165117	0.0894317	0.662024	0.365914
NC_009482	Synechococcus_RCC307_uid61609	0.482636	60.84	-0.0634357	0.0238618	-0.0507221	0.0145132	-0.011891	-1.08694	-0.074133
NC_008228	Pseudoalteromonas_atlantica_T6c_uid58283	0.574632	44.62	-0.00942785	0.0400542	-0.00565747	0.0396657	0.0146508	0.332749	0.132092
NC_014829	Bacillus_cellulosilyticus_DSM_2522_uid43329	0.766346	36.52	0.0536776	0.115747	0.0540214	0.111194	0.0748275	0.614225	0.3929
NC_014614	Clostridium_sticklandii_DSM_519_uid59585	0.82433	33.3	0.0873185	0.149916	0.0857408	0.139568	0.103817	-0.177852	0.202877
NC_016012	Candidatus_Arthromitus_SFB_rat_Yit_uid73425	0.815339	27.98	0.0267865	0.277407	0.0145287	0.255529	0.0851863	3.06055	0.093589
NC_016802	Corynebacterium_diphtheriae_HC02_uid84317	0.621973	53.71	-0.0105698	0.0455667	-0.00803343	0.0371303	0.0161643	-1.64998	0.30555
NC_010334	Shewanella_halifaxensis_HAW_EB4_uid59007	0.569191	44.59	-0.0256599	0.0605798	-0.0283104	0.0603923	0.0112968	-0.417683	0.109417
NC_014727	Lactobacillus_delbrueckii_bulgaricus_ND02_uid60621	0.756958	49.56	0.0470717	0.0464511	0.0325789	0.0502514	0.0412176	0.00333015	0.469953
NC_009675	Anaeromyxobacter_Fw109_5_uid58755	0.561576	73.53	0.00468071	0.0106094	0.009025	0.0108024	0.0103314	-0.182195	0.085356
NC_015567	Serratia_plymuthica_AS9_uid67313	0.575611	55.96	-0.0158303	0.0418941	-0.0204523	0.0402284	0.0133961	-1.03118	0.07736
NC_008781	Polaromonas_naphthalenivorans_CJ2_uid58273	0.533546	62.53	-0.0149466	0.0135628	-0.0169553	0.013776	0.00208724	-1.20176	-0.079389
NC_007912	Saccharophagus_degradans_2_40_uid57921	0.623159	45.83	-0.032145	0.0783987	-0.0378334	0.0759516	0.0137811	-1.18041	0.308311
NC_009080	Burkholderia_mallei_NCTC_10247_uid58385	0.542456	68.16	-0.00131462	0.0161616	-0.00472961	0.0180035	0.0107819	-0.524363	0.055773
NC_000919	Treponema_pallidum_Nichols_uid57585	0.655106	52.78	-0.0639441	0.108612	-0.0652945	0.084634	0.0138533	-1.62752	0.130651
NC_015690	Paenibacillus_mucilaginosus_KNP414_uid68311	0.723595	58.38	0.0260234	0.0626057	0.0235346	0.059811	0.0445991	-0.0986814	0.180914
NC_006396	Haloarcula_marismortui_ATCC_43049_uid57719	0.506063	62.36	-0.00616378	-0.00221857	-0.00341782	0.00147937	-0.000378526	-0.613948	0.041201
NC_015564	Amycolicicoccus_subflavus_DQS3_9A1_uid67253	0.567259	62.24	-0.0114511	0.0318565	-0.0111882	0.0299254	0.0144105	-0.238194	0.246619
NC_009488	Orientia_tsutsugamushi_Boryong_uid61621	0.56599	30.53	0.00593582	0.0217367	0.00193117	0.0163758	0.00634503	0.163112	0.085882
NC_012658	Clostridium_botulinum_Ba4_657_uid59173	0.825745	28.22	0.0961231	0.210894	0.0893177	0.201881	0.121126	1.13142	0.362851
NC_009494	Legionella_pneumophila_Corby_uid58733	0.566792	38.48	-0.0191088	0.0661873	-0.0209682	0.0554934	0.00846649	1.13228	0.180012
NC_013891	Listeria_seeligeri_serovar_1_2b_SLCC3954_uid46215	0.784502	37.38	0.0602938	0.0998739	0.0557368	0.103543	0.0734387	0.154899	0.332562
NC_009085	Acinetobacter_baumannii_ATCC_17978_uid58731	0.588779	38.94	-0.00124085	0.0567741	-0.00179484	0.0544523	0.0199824	0.871418	0.209234
NC_015697	Lactobacillus_reuteri_SD2112_uid55357	0.739092	39.03	0.0273111	0.0876313	0.0250324	0.0826766	0.0476178	-1.30973	0.517269
NC_013943	Denitrovibrio_acetiphilus_DSM_12809_uid46657	0.588433	42.54	-0.0290476	0.0703164	-0.0251571	0.0617988	0.0113174	0.0830873	0.189398
NC_013890	Dehalococcoides_GT_uid42115	0.514447	47.31	-0.0316144	0.0443991	-0.0160853	0.0571168	0.0181433	-0.621853	-0.120182
NC_009465	Candidatus_Vesicomyosocius_okutanii_HA_uid59427	0.583778	31.59	-0.039974	0.125339	-0.0446544	0.127603	0.00962315	2.52311	0.111845
NC_014924	Pseudoxanthomonas_suwonensis_11_1_uid62105	0.567568	70.21	-0.00386545	0.0138652	0.000187256	0.0132758	0.00939597	-0.668654	-0.044234
NC_007947	Methylobacillus_flagellatus_KT_uid58049	0.57065	55.72	-0.0313973	0.0575189	-0.0278748	0.058162	0.0199605	-1.59818	0.102991
NC_009636	Sinorhizobium_medicae_WSM419_uid58549	0.569122	61.5	-0.00844605	0.0179492	-0.00539923	0.0191189	0.0096211	-0.218918	0.067263
NC_013525	Thermobaculum_terrenum_ATCC_BAA_798_uid42011	0.545161	48.07	-0.0494701	0.0368736	-0.031619	0.0458101	0.00609658	0.612958	0.038028
NC_014654	Halanaerobium_hydrogeniformans_uid60191	0.875436	33.16	0.0564747	0.165453	0.0643282	0.159046	0.0953848	3.65714	0.516733
NC_012779	Edwardsiella_ictaluri_93_146_uid59403	0.570825	57.44	-0.034196	0.0659749	-0.0324201	0.0558787	0.0181176	-1.12636	0.156715
NC_009952	Dinoroseobacter_shibae_DFL_12_uid58707	0.556641	66.02	-0.0136341	0.0202522	-0.0112393	0.0267933	0.0137532	0.261027	-0.001719
NC_007297	Streptococcus_pyogenes_MGAS5005_uid58337	0.788204	38.53	0.0182642	0.0884662	0.0248263	0.0814771	0.0469264	1.15094	0.426897
NC_011896	Mycobacterium_leprae_Br4923_uid59293	0.645262	57.8	-0.0641471	0.0558914	-0.0655868	0.056488	0.00487017	0.362682	0.280441
NC_009922	Alkaliphilus_oremlandii_OhILAs_uid58495	0.827574	36.26	0.0837221	0.151456	0.0827747	0.155504	0.109099	0.302197	0.092498
NC_008309	Haemophilus_somnus_129PT_uid57929	0.602679	37.2	-0.00888899	0.0584779	-0.00627112	0.0487541	0.0142468	0.264683	-0.143911
NC_015735	Candidatus_Moranella_endobia_PCIT_uid68739	0.490148	43.52	-0.00365421	0.00542562	-0.0110897	-0.000963366	-0.00675465	1.05789	0.06554
NC_008818	Hyperthermus_butylicus_DSM_5456_uid57755	0.502807	53.74	-0.00257493	-0.000947673	-0.00511143	0.0037171	-0.000332363	-0.670013	0.015791
NC_014915	Geobacillus_Y412MC52_uid55381	0.766735	52.43	0.0191635	0.0838556	0.0114193	0.0807976	0.0475551	0.828892	0.404982
NC_003919	Xanthomonas_axonopodis_citri_306_uid57889	0.554035	64.77	-0.015462	0.021527	-0.0173816	0.022282	0.00829195	-0.259495	0.00671
NC_010376	Finegoldia_magna_ATCC_29328_uid58867	0.79951	32.31	0.0881059	0.129477	0.103972	0.138344	0.115456	1.37229	0.215126
NC_009495	Clostridium_botulinum_A_ATCC_3502_uid61579	0.82616	28.24	0.0953501	0.210971	0.0974829	0.213242	0.130242	0.517422	0.348826
NC_008277	Borrelia_afzelii_PKo_uid58653	0.661176	28.31	-0.089179	0.185236	-0.0491479	0.199593	0.0225062	6.21851	0.216602
NC_009715	Campylobacter_curvus_525_92_uid58669	0.61272	44.54	0.0112214	0.0419554	0.0100353	0.0427244	0.0244844	1.0142	0.217209
NC_016940	Saprospira_grandis_Lewin_uid89375	0.571871	46.36	0.000420888	0.0255216	0.00923254	0.0222784	0.0152916	-2.11783	0.059349
NC_015581	Thioalkalimicrobium_cyclicum_ALM1_uid67391	0.648259	46.98	-0.0258681	0.0799464	-0.0318534	0.0936851	0.0270177	0.988388	0.644514
NC_013967	Haloferax_volcanii_DS2_uid46845	0.505263	66.64	-0.00417346	-0.00224798	-0.00222044	-0.00311917	-0.00281632	0.291721	-0.041006
NC_013418	Blattabacterium__Periplaneta_americana__BPLAN_uid41287	0.448873	28.21	-0.012386	-0.0107066	0.0330777	-0.0337818	0.0145671	0.418035	0.101183
NC_011144	Phenylobacterium_zucineum_HLK1_uid58959	0.557665	71.35	-0.000696899	0.0117169	-0.000569411	0.0126576	0.0088482	-0.433825	0.024046
NC_008750	Shewanella_W3_18_1_uid58341	0.576657	44.63	-0.0322328	0.0606751	-0.0343795	0.0628694	0.00887037	0.0903996	0.112516
NC_002977	Methylococcus_capsulatus_Bath_uid57607	0.549205	63.58	-0.0310753	0.0388233	-0.0359765	0.0393601	0.0120804	-0.421404	0.083906
NC_008435	Rhodopseudomonas_palustris_BisA53_uid58445	0.590611	64.44	-0.00321106	0.0130032	-0.00359927	0.014293	0.00789404	0.138894	0.166473
NC_014032	Salinibacter_ruber_M8_uid47323	0.557032	66.12	0.0088017	0.0348432	0.00105061	0.0327044	0.0216772	-0.844207	0.039333
NC_009142	Saccharopolyspora_erythraea_NRRL_2338_uid62947	0.572023	71.15	-0.0163808	0.02101	-0.0163506	0.0219839	0.0108964	-0.127403	0.145849
NC_016599	Owenweeksia_hongkongensis_DSM_17368_uid82951	0.478623	40.23	-0.0165902	0.0623458	-0.0128021	0.0715697	0.0211879	0.171037	0.201324
NC_008563	Escherichia_coli_APEC_O1_uid58623	0.56456	50.55	-0.00447341	0.0362115	-0.000471032	0.0329309	0.0163682	0.453417	0.177317
NC_009613	Flavobacterium_psychrophilum_JIP02_86_uid61627	0.543532	32.54	-0.00161236	0.0265518	-0.00753374	0.0293298	0.00432506	-0.631015	-0.106211
NC_016002	Pseudogulbenkiania_NH8B_uid73423	0.562064	64.36	-0.0245534	0.0290142	-0.0170042	0.0270089	0.0113284	-0.149643	0.081512
NC_015680	Pyrococcus_yayanosii_CH1_uid68281	0.510456	51.64	-0.00784661	0.0113466	-0.026093	0.00200889	-0.0115858	1.02446	0.06534
NC_006461	Thermus_thermophilus_HB8_uid58223	0.511168	69.52	-0.0167673	0.0153923	-0.0120746	0.009178	0.00281637	-0.155505	-0.029168
NC_013223	Desulfohalobium_retbaense_DSM_5692_uid59183	0.568145	57.54	-0.0294018	0.0596401	-0.021979	0.060658	0.0255133	-1.01545	0.098348
NC_008786	Verminephrobacter_eiseniae_EF01_2_uid58675	0.528321	65.28	-0.000422697	0.00292687	0.00312934	0.00491601	0.00428936	-0.563401	-0.02903
NC_011283	Klebsiella_pneumoniae_342_uid59145	0.546074	57.29	-0.0069103	0.0326738	-0.00680195	0.0302378	0.014421	-0.743613	0.064503
NC_009976	Prochlorococcus_marinus_MIT_9211_uid58309	0.518878	38.01	-0.0553274	0.0359245	-0.0435317	0.0181549	-0.0202164	1.69589	0.137917
NC_007294	Mycoplasma_synoviae_53_uid58061	0.506829	28.5	-0.00364551	0.0129054	0.011391	0.0213516	0.014156	-1.5632	-0.447274
NC_015875	Streptococcus_pseudopneumoniae_IS7493_uid71153	0.793722	39.79	0.0196428	0.0959433	0.011421	0.0945287	0.044596	1.30463	0.428283
NC_016811	Legionella_pneumophila_ATCC_43290_uid86885	0.5581	38.17	-0.0212343	0.0676324	-0.0179082	0.0658246	0.0139121	0.662536	0.137005
NC_008086	Helicobacter_pylori_HPAG1_uid58517	0.537557	39.08	0.00131316	0.0397037	-0.0129358	0.0444634	0.00954146	0.198768	0.053164
NC_014318	Amycolatopsis_mediterranei_U32_uid50565	0.5544	71.29	-0.00610445	0.0114138	-0.00596855	0.0119415	0.00677286	0.0160459	0.120142
NC_016830	Pseudomonas_fluorescens_F113_uid87037	0.538383	60.78	-0.01792	0.0229222	-0.0182958	0.0223687	0.00644371	-0.371877	0.134108
NC_015681	Thermodesulfatator_indicus_DSM_15286_uid68285	0.549136	42.43	-0.0203895	0.035096	-0.0206986	0.0401109	0.00512477	0.556527	0.14166
NC_016803	Desulfovibrio_desulfuricans_ND132_uid63159	0.498408	65.21	-0.0140157	0.0218584	-0.0134674	0.0195653	0.00808843	-0.39418	-0.057518
NC_015702	Parachlamydia_acanthamoebae_UV7_uid68335	0.542488	39.04	-0.0130464	0.0648761	-0.0128559	0.0646807	0.0173598	-0.565704	0.136967
NC_014830	Intrasporangium_calvum_DSM_43043_uid61729	0.613247	70.7	-0.00407889	0.00299257	-0.0129851	0.000755572	-0.00334033	-0.537145	0.014845
NC_017946	Pyrococcus_ST04_uid167261	0.580092	42.29	-0.012634	0.0580572	-0.00300406	0.058003	0.0227317	1.30398	0.216126
NC_007512	Chlorobium_luteolum_DSM_273_uid58175	0.569851	57.33	-0.0583544	0.0382102	-0.0553657	0.048114	0.00347565	-0.0439077	0.150256
NC_010172	Methylobacterium_extorquens_PA1_uid58821	0.507144	68.18	0.00190784	-0.00198127	0.00278209	0.00162138	0.00199842	-0.0497011	0.08767
NC_010287	Chlamydia_trachomatis_434_Bu_uid61633	0.555429	41.33	-0.0186154	0.130609	-0.0229423	0.131588	0.0411662	0.285106	0.145231
NC_015222	Nitrosomonas_AL212_uid55727	0.565478	44.84	-0.0213413	0.0593538	-0.0223846	0.0551513	0.0122354	-0.967258	-0.029707
NC_015846	Capnocytophaga_canimorsus_Cc5_uid70727	0.52371	36.11	-0.00500765	0.0319358	-0.00277105	0.0181246	0.00478226	0.586867	0.114475
NC_009925	Acaryochloris_marina_MBIC11017_uid58167	0.492965	47.25	-0.00569311	0.0155854	-0.00386122	0.0135144	0.0043363	-0.982078	-0.034206
NC_007429	Chlamydia_trachomatis_A_HAR_13_uid58333	0.554825	41.3	-0.0180404	0.130511	-0.014292	0.126081	0.0434331	0.16203	0.122694
NC_003228	Bacteroides_fragilis_NCTC_9343_uid57639	0.57218	43.19	-0.0428342	0.073248	-0.0399628	0.0814627	0.0122877	-2.24058	0.007223
NC_013446	Comamonas_testosteroni_CNB_2_uid62961	0.565534	61.44	-0.0248594	0.0382264	-0.0247022	0.0382868	0.0137076	-0.663648	0.129688
NC_009697	Clostridium_botulinum_A_ATCC_19397_uid58927	0.810986	28.21	0.0918879	0.205459	0.090251	0.20424	0.122319	0.21956	0.295332
NC_013895	Clostridiales_genomosp__BVAB3_UPII9_5_uid46219	0.723038	44.21	0.0176866	0.077778	0.0237838	0.07814	0.0472852	0.720766	0.23909
NC_015501	Porphyromonas_asaccharolytica_DSM_20707_uid66603	0.437059	52.47	-0.0147928	0.0247248	-0.0219826	0.0254143	0.00286752	-1.69357	-0.103382
NC_014738	Riemerella_anatipestifer_ATCC_11845___DSM_15868_uid60727	0.592292	35.01	4.49804e-05	0.0880943	0.0108774	0.0967003	0.0407775	-0.230407	0.160351
NC_009511	Sphingomonas_wittichii_RW1_uid58691	0.541031	68.4	-0.0103673	0.0151013	-0.00567829	0.014695	0.00827325	-0.434195	0.011286
NC_014650	Geobacillus_Y4_1MC1_uid55779	0.791239	44.02	0.033055	0.105278	0.0257646	0.100563	0.058319	2.15415	0.410687
NC_007973	Cupriavidus_metallidurans_CH34_uid57815	0.565217	63.82	-0.0121717	0.0280612	-0.0150252	0.0276945	0.0122062	-0.506493	0.026285
NC_004829	Mycoplasma_gallisepticum_R_low__uid57993	0.791612	31.47	0.0525263	0.0321686	0.0511296	0.0291063	0.044341	2.86685	0.592767
NC_016791	Clostridium_BNL1100_uid84307	0.819944	37.26	0.0760198	0.119483	0.0716694	0.112094	0.0867108	0.0992949	0.204206
NC_016938	Melissococcus_plutonius_DAT561_uid89371	0.80066	31.45	0.0531285	0.11338	0.0430806	0.113637	0.0652767	2.70751	0.503938
NC_010582	Streptococcus_pneumoniae_CGSP14_uid59181	0.792384	39.46	0.0133094	0.0967999	0.0126627	0.100519	0.0472935	-0.291946	0.425541
NC_014215	Propionibacterium_freudenreichii_shermanii_CIRM_BIA1_uid49535	0.588211	67.27	-0.00450116	0.014067	-0.00476732	0.0164288	0.00946344	-0.0918097	0.195304
NC_014974	Thermus_scotoductus_SA_01_uid62273	0.517989	64.89	-0.037818	0.0398339	-0.0449001	0.0279321	0.0017567	0.0973098	-0.050672
NC_017058	Rickettsia_australis_Cutlack_uid158039	0.566586	32.25	0.00330134	0.0477769	0.0112132	0.0438133	0.0216925	2.34539	0.240534
NC_015067	Bifidobacterium_longum_JCM_1217_uid62695	0.649688	60.33	0.00908685	-0.00120921	-0.00206244	0.000470274	-0.000543545	-0.362279	0.172009
NC_011658	Bacillus_cereus_AH187_uid58753	0.738618	35.59	0.0476923	0.157071	0.0413087	0.159742	0.0835975	1.00436	0.340284
NC_017459	Haloquadratum_walsbyi_C23_uid162019	0.538353	47.78	0.000540813	-0.0090506	0.00167443	-0.00270666	-0.000417012	-0.18089	-0.083155
NC_008639	Chlorobium_phaeobacteroides_DSM_266_uid58133	0.6	48.35	-0.0380764	0.0710724	-0.0414712	0.0735713	0.0142097	0.0292174	0.081244
NC_014963	Terriglobus_saanensis_SP1PR4_uid53251	0.533604	57.34	-0.00860638	0.0275162	-0.00935392	0.0246262	0.00995405	-0.869838	0.109893
NC_004545	Buchnera_aphidicola_Bp__Baizongia_pistaciae__uid57827	0.571429	25.34	-0.0697767	0.152681	-0.080112	0.170095	-0.0176556	2.69591	-0.016374
NC_010400	Acinetobacter_baumannii_SDF_uid61601	0.587367	39.19	0.000942937	0.0509544	-0.00114951	0.0533249	0.0200479	0.766984	0.354696
NC_007681	Methanosphaera_stadtmanae_DSM_3091_uid58407	0.576547	27.63	0.00251602	0.041288	-0.000175269	0.0428483	0.011665	2.19492	0.188338
NC_013715	Rothia_mucilaginosa_uid43093	0.609244	59.62	0.00992024	0.000765808	0.0126809	0.00118203	0.00580788	0.730049	0.050032
NC_015588	Isoptericola_variabilis_225_uid67501	0.609858	73.89	-0.000284813	0.00242307	-0.0125622	0.00284137	-0.00116159	-0.366918	0.177349
NC_012416	Wolbachia_wRi_uid59371	0.565812	35.16	0.0071781	0.0195934	0.0144522	0.0235342	0.0176626	0.278287	0.144564
NC_015572	Methylomonas_methanica_MC09_uid67363	0.566548	51.31	-0.0198239	0.0508989	-0.0169764	0.0503273	0.0174216	-3.29874	0.068975
NC_012467	Streptococcus_pneumoniae_P1031_uid59123	0.786782	39.75	0.00969825	0.0954618	0.00925295	0.0948974	0.0433143	1.55329	0.285953
NC_012438	Sulfurihydrogenibium_azorense_Az_Fu1_uid58121	0.521184	32.75	-0.000806569	0.0111456	0.0471518	0.0313982	0.042004	0.863058	0.015665
NC_008529	Lactobacillus_delbrueckii_bulgaricus_ATCC_BAA_365_uid57987	0.761516	49.69	0.044246	0.048235	0.0312215	0.055287	0.0429819	0.967604	0.568594
NC_003901	Methanosarcina_mazei_Go1_uid57893	0.511283	41.48	-0.0295322	-0.000558444	-0.0269537	-0.00134329	-0.0163051	-0.738164	0.072844
NC_016818	Rahnella_aquatilis_CIP_78_65___ATCC_33071_uid86855	0.56148	52.12	-0.00854587	0.0295821	-0.00913668	0.0307371	0.0115237	-0.0621582	0.135549
NC_008344	Nitrosomonas_eutropha_C91_uid58363	0.534779	48.49	-0.0203646	0.0490566	-0.0112921	0.0472119	0.0172263	-3.11775	0.006355
NC_009483	Geobacter_uraniireducens_Rf4_uid58475	0.66132	54.24	0.000948738	0.0302713	-0.00104552	0.0301922	0.0159112	-1.131	0.15398
NC_014029	Yersinia_pestis_Z176003_uid47317	0.569656	47.68	-0.0127329	0.0335204	-0.0121704	0.0316904	0.00872538	0.231191	0.126667
NC_015558	Streptococcus_parauberis_KCTC_11537_uid67355	0.710921	35.55	0.0176366	0.0639061	0.0183169	0.0693748	0.0365058	0.309905	0.193476
NC_006512	Idiomarina_loihiensis_L2TR_uid58087	0.557078	47.04	-0.00211878	0.028231	0.00840411	0.0351786	0.0210125	0.0418065	-0.008012
NC_009051	Methanoculleus_marisnigri_JR1_uid58561	0.50241	62.06	-0.0242865	0.00877839	-0.0215449	0.00816897	-0.0031624	0.000421005	0.010322
NC_009802	Campylobacter_concisus_13826_uid58667	0.637869	39.43	0.0280275	0.0512679	0.0362915	0.0528815	0.0428289	-1.86212	0.087612
NC_012778	Eubacterium_eligens_ATCC_27750_uid59171	0.841816	37.71	0.0665393	0.199499	0.0788834	0.217188	0.131512	-0.832812	0.21125
NC_016912	Staphylococcus_aureus_VC40_uid88071	0.757797	32.81	0.0553992	0.121066	0.0510571	0.123081	0.0744848	0.242052	0.664185
NC_007146	Haemophilus_influenzae_86_028NP_uid58093	0.542411	38.16	-0.0110187	0.0367006	-0.00892365	0.0408327	0.00991199	0.278493	0.068712
NC_015968	Enterobacter_asburiae_LF7a_uid72793	0.568516	53.85	-0.00543694	0.0310268	-0.00303191	0.0266888	0.0128682	-0.174533	0.14271
NC_009614	Bacteroides_vulgatus_ATCC_8482_uid58253	0.548205	42.2	-0.0433694	0.0856994	-0.0478763	0.0718353	0.00275348	-2.24129	-0.008351
NC_016112	Methylomicrobium_alcaliphilum_uid77119	0.601105	48.75	-0.019527	0.0639866	-0.0200452	0.0639054	0.0209252	-1.10757	0.038721
NC_011126	Hydrogenobaculum_Y04AAS1_uid58857	0.501535	34.85	-0.00594055	0.00784625	-0.033635	-0.0058855	-0.0235436	1.21992	0.046799
NC_007493	Rhodobacter_sphaeroides_2_4_1_uid57653	0.544341	69.01	-0.00729847	0.0175784	-0.00361571	0.0154909	0.00949729	-0.697321	0.0565
NC_011834	Buchnera_aphidicola_Tuc7__Acyrthosiphon_pisum__uid59283	0.557762	26.29	-0.0321903	0.0385675	-0.0443345	0.0278822	-0.0258007	2.76266	0.00494
NC_008319	Synechococcus_CC9311_uid58123	0.493951	52.45	-0.0777603	0.0435075	-0.0822425	0.0380392	-0.0204952	0.126525	-0.007785
NC_013410	Fibrobacter_succinogenes_S85_uid41169	0.598509	48.05	-0.0552025	0.0723088	-0.0506013	0.0638293	0.00438792	-3.30427	0.102208
NC_010804	Burkholderia_multivorans_ATCC_17616_uid58909	0.576524	66.87	-0.00492168	0.024738	-0.00846061	0.0263268	0.0146837	-0.271699	0.049716
NC_010080	Lactobacillus_helveticus_DPC_4571_uid58761	0.712422	37.08	0.0159907	0.0781819	0.0149037	0.0701375	0.0352619	-1.56019	0.501635
NC_016931	Rickettsia_massiliae_AZT80_uid86751	0.536402	32.61	0.00513256	0.0391519	0.00669734	0.0343956	0.0156853	1.87982	0.323612
NC_003030	Clostridium_acetobutylicum_ATCC_824_uid57677	0.787796	30.93	0.0764412	0.210038	0.0755234	0.195987	0.112688	0.156899	0.082375
NC_003923	Staphylococcus_aureus_MW2_uid57903	0.760671	32.83	0.0575192	0.122298	0.0557235	0.118433	0.0760888	0.630065	0.687205
NC_013131	Catenulispora_acidiphila_DSM_44928_uid59077	0.552115	69.77	-0.00592376	0.00190701	-0.00109034	0.00347004	0.00208668	0.0873439	0.020772
NC_016048	Oscillibacter_valericigenes_uid73895	0.592609	53.32	0.0146899	0.0314006	0.0109114	0.0285749	0.0201804	1.29032	0.082424
NC_012559	Laribacter_hongkongensis_HLHK9_uid59265	0.525502	62.35	-0.0289772	0.044608	-0.0178179	0.0397341	0.0177242	-1.60359	-0.068163
NC_004917	Helicobacter_hepaticus_ATCC_51449_uid57737	0.546908	35.93	-0.0069698	0.0560317	0.00412459	0.0573971	0.0230575	0.215139	0.079922
NC_012918	Geobacter_M21_uid59037	0.668954	60.47	0.00776219	0.0124142	0.0169368	0.0112227	0.013501	0.22748	0.12636
NC_014552	Mycoplasma_fermentans_JER_uid53543	0.638645	26.95	0.0231097	0.0305159	0.00138876	0.0158316	0.00526221	1.42904	0.025379
NC_007164	Corynebacterium_jeikeium_K411_uid58399	0.602662	61.4	-0.00661452	0.0348346	-0.0116981	0.037325	0.0180925	-0.0329459	0.239673
NC_012633	Rickettsia_africae_ESF_5_uid58799	0.585437	32.4	0.00362378	0.0621672	0.00580109	0.0617415	0.0238933	2.21077	0.310172
NC_010572	Streptomyces_griseus_NBRC_13350_uid58983	0.558716	72.23	0.0121912	-0.0215903	0.00922146	-0.0210869	-0.0126597	-0.105813	0.062063
NC_007799	Ehrlichia_chaffeensis_Arkansas_uid57933	0.568716	30.1	-0.0688225	0.192609	-0.0660785	0.205062	0.0152013	2.09371	0.110995
NC_008268	Rhodococcus_jostii_RHA1_uid58325	0.565664	67.52	-0.00654633	0.018008	-0.0102025	0.0222757	0.0116128	0.1206	0.152783
NC_016639	Rickettsia_slovaca_13_B_uid82369	0.57464	32.5	0.00175097	0.0565803	0.00436193	0.0572603	0.0214841	2.11045	0.175196
NC_015953	Streptomyces_SirexAA_E_uid72627	0.580163	71.75	0.014886	-0.0143677	0.0170291	-0.0133184	-0.00466594	-0.437639	-0.019913
NC_002942	Legionella_pneumophila_Philadelphia_1_uid57609	0.566429	38.27	-0.0191871	0.0687801	-0.019627	0.06231	0.0117746	0.66571	0.172321
NC_010723	Clostridium_botulinum_E3_Alaska_E43_uid59157	0.841879	27.36	0.0977912	0.238912	0.0984352	0.236825	0.135943	3.9773	0.344583
NC_012121	Staphylococcus_carnosus_TM300_uid59401	0.674929	34.63	0.0377641	0.0867035	0.0445431	0.0872474	0.0594736	2.07551	0.365715
NC_010336	Francisella_philomiragia_ATCC_25017_uid59105	0.614338	32.57	-0.00877196	0.108559	-0.0222188	0.0985175	0.0172389	2.09651	0.331719
NC_006908	Mycoplasma_mobile_163K_uid58077	0.605055	24.95	0.0185533	0.0105368	-0.00403726	-0.0225369	-0.0085091	3.86171	0.343223
NC_007940	Rickettsia_bellii_RML369_C_uid58405	0.559441	31.65	0.00562187	0.0426949	0.00867611	0.0448183	0.0201433	1.19839	0.187598
NC_015590	Sinorhizobium_meliloti_AK83_uid52607	0.561191	62.67	-0.00576266	0.0161402	-0.00286179	0.0168055	0.00939973	-0.0650879	0.138879
NC_011386	Oligotropha_carboxidovorans_OM5_uid59155	0.578452	62.4	-0.023258	0.0300443	-0.0229276	0.0300985	0.0099422	-0.440787	0.007818
NC_015734	Leuconostoc_C2_uid68743	0.669003	37.9	0.00641151	0.0641173	0.00632375	0.073075	0.0313305	0.724881	0.087933
NC_014323	Herbaspirillum_seropedicae_SmR1_uid50427	0.571911	63.4	-0.0130601	0.0133705	-0.0200355	0.0141208	0.00154194	-0.277124	0.038515
NC_007899	Chlamydophila_felis_Fe_C_56_uid57971	0.511443	39.38	-0.0306396	0.0943751	-0.0280031	0.0895141	0.0181264	0.680161	0.032507
NC_013521	Sanguibacter_keddieii_DSM_10542_uid40845	0.600539	71.89	-0.00616751	-0.00284796	-0.0105026	-0.000441568	-0.00327241	-0.237888	0.082754
NC_006177	Symbiobacterium_thermophilum_IAM_14863_uid58165	0.715613	68.67	0.00391649	0.0396646	0.00421735	0.0394547	0.0283797	-0.118538	0.158991
NC_015518	Acidianus_hospitalis_W1_uid66875	0.518678	34.15	-0.00273143	0.00576053	0.00155476	0.00730253	0.00354571	0.000971293	0.034085
NC_015684	Oligotropha_carboxidovorans_OM5_uid72795	0.584256	62.48	-0.0209837	0.0254529	-0.0227343	0.023223	0.00595451	-0.250156	-0.004499
NC_015945	Muricauda_ruestringensis_DSM_13258_uid72479	0.522284	41.36	-0.00271028	0.0398396	-0.00471814	0.04328	0.0151605	1.0277	0.050434
NC_014150	Brachyspira_murdochii_DSM_12563_uid48819	0.564212	27.75	-0.0109707	0.0566567	-0.01069	0.0542988	0.00732772	2.174	0.115021
NC_002946	Neisseria_gonorrhoeae_FA_1090_uid57611	0.550949	52.69	-0.0224714	0.0531759	-0.0195974	0.0498771	0.0169187	-1.72848	-0.073895
NC_011835	Bifidobacterium_animalis_lactis_AD011_uid58911	0.508186	60.49	-0.00243457	0.00542276	-0.00648535	0.00987705	0.00338478	0.916401	0.027343
NC_009674	Bacillus_cytotoxicus_NVH_391_98_uid58317	0.740673	35.88	0.0474707	0.152369	0.0410652	0.145862	0.0784965	1.57383	0.50004
NC_011741	Escherichia_coli_IAI1_uid59377	0.563448	50.79	-0.00265373	0.0339221	-0.00536876	0.0364325	0.0159048	1.0035	0.163627
NC_007508	Xanthomonas_campestris_vesicatoria_85_10_uid58321	0.57076	64.75	-0.0143309	0.0213414	-0.0136247	0.0238134	0.0105833	-0.168612	0.026471
NC_011999	Macrococcus_caseolyticus_JCSC5402_uid59003	0.757048	36.88	0.0437941	0.109635	0.0347018	0.0951884	0.0569325	1.61365	0.444916
NC_014448	Mycoplasma_hyorhinis_HUB_1_uid51695	0.670213	25.88	0.0317375	0.0185026	0.0166345	0.0170299	0.0167335	0.771237	0.126655
NC_013422	Halothiobacillus_neapolitanus_c2_uid41317	0.579729	54.71	-0.0407047	0.0428124	-0.0267786	0.0311272	0.00486393	0.575926	0.212392
NC_014218	Arcanobacterium_haemolyticum_DSM_20595_uid49489	0.668591	53.13	-0.00646079	0.0482192	-0.00153506	0.0402851	0.0207334	-0.40163	0.323828
NC_011529	Thermococcus_onnurineus_NA1_uid59043	0.504304	51.27	-0.0212799	0.00910677	-0.047249	0.000802568	-0.0227115	0.333078	0.120303
NC_015436	Spirochaeta_coccoides_DSM_17374_uid66331	0.628634	50.56	-0.0107871	0.0343379	-0.0148134	0.0380624	0.0118932	-1.12472	-0.039189
NC_014002	Methanohalophilus_mahii_DSM_5219_uid47313	0.532461	42.62	-0.0418233	0.0266003	-0.0363304	0.0213627	-0.0119189	0.494866	0.10381
NC_016627	Clostridium_clariflavum_DSM_19732_uid82345	0.76171	35.72	0.0492249	0.139884	0.0514724	0.147594	0.0857412	-0.252102	0.076163
NC_010125	Gluconacetobacter_diazotrophicus_PAl_5_uid61587	0.455917	66.43	0.00542518	-0.00474935	0.00167745	-0.00713254	-0.00407716	-0.121787	0.059038
NC_016887	Nocardia_cyriacigeorgica_GUH_2_uid89395	0.548293	68.37	-0.00868183	0.0116547	-0.00656382	0.0130042	0.00678709	0.310997	0.139771
NC_004347	Shewanella_oneidensis_MR_1_uid57949	0.556508	45.96	-0.0321835	0.0567447	-0.034117	0.0593823	0.00864534	-0.471554	0.112917
NC_011567	Anoxybacillus_flavithermus_WK1_uid59135	0.782056	41.78	0.0378065	0.105974	0.0322879	0.109999	0.0643701	1.7189	0.507112
NC_008825	Methylibium_petroleiphilum_PM1_uid58085	0.558785	69.2	-0.00669261	0.0145135	-0.0111934	0.0149281	0.00680903	-0.72088	-0.044256
NC_012892	Escherichia_coli_BL21_DE3__uid161949	0.549435	50.83	-0.00344544	0.0319595	-0.00914629	0.029026	0.0102234	0.603185	0.148733
NC_002162	Ureaplasma_parvum_serovar_3_ATCC_700970_uid57711	0.653094	25.5	0.0240451	0.0405822	0.038971	0.0191474	0.0338898	2.62697	0.326315
NC_010364	Halobacterium_salinarum_R1_uid61571	0.49763	68.01	-0.00253121	0.0308534	-0.0093934	0.0269294	0.0146821	0.787437	0.149712
NC_013361	Escherichia_coli_O26_H11_11368_uid41021	0.592544	50.68	-0.00299651	0.0381665	-0.0025921	0.0356171	0.0167434	1.19408	0.243654
NC_009481	Synechococcus_WH_7803_uid61607	0.479274	60.24	-0.0600859	0.0310014	-0.0670335	0.0316235	-0.00895871	-0.0562789	0.034875
NC_015844	Zobellia_galactanivorans_uid70621	0.498521	42.78	-0.0293084	0.0738233	-0.0289504	0.0669952	0.0116714	-0.281995	0.268499
NC_013766	Listeria_monocytogenes_uid43671	0.79402	37.96	0.0613082	0.100514	0.0616632	0.0920662	0.0731938	0.717021	0.493202
NC_010184	Bacillus_weihenstephanensis_KBAB4_uid58315	0.731717	35.56	0.0479472	0.159242	0.0490156	0.162429	0.0893321	1.3125	0.419543
NC_016749	Streptococcus_macedonicus_ACA_DC_198_uid81631	0.782499	37.63	0.0122591	0.0942352	0.000916747	0.0950233	0.036212	0.365698	0.586706
NC_014377	Thermosediminibacter_oceani_DSM_16646_uid51421	0.843039	46.82	0.0752524	0.0984943	0.0612808	0.0946469	0.0768832	2.09819	0.382589
NC_009009	Streptococcus_sanguinis_SK36_uid58381	0.83304	43.4	0.00589563	0.0958252	0.0157748	0.0920527	0.0489295	-0.037767	0.507827
NC_005061	Candidatus_Blochmannia_floridanus_uid57999	0.634648	27.38	-0.0457284	0.216041	-0.0368699	0.228233	0.0367079	5.61675	0.545412
NC_017026	Mycobacterium_tuberculosis_RGTB327_uid157907	0.577621	65.63	-0.0216434	0.0265062	-0.0199913	0.0263061	0.0103562	-0.288666	0.112477
NC_011004	Rhodopseudomonas_palustris_TIE_1_uid58995	0.557355	64.86	-0.0161851	0.018023	-0.00975298	0.0199613	0.00941205	-0.268413	0.034975
NC_016642	Pseudovibrio_FO_BEG1_uid82373	0.551874	52.37	-0.0275114	0.0422161	-0.0332273	0.0499971	0.0104288	-0.741148	0.060001
NC_009446	Dichelobacter_nodosus_VCS1703A_uid57643	0.563281	44.4	-0.0047027	0.0504205	-0.0136281	0.0622901	0.019688	-2.02009	0.203235
NC_016782	Corynebacterium_diphtheriae_241_uid83607	0.634298	53.43	-0.0117482	0.0479766	-0.0104642	0.0411283	0.0168619	-2.25437	0.341785
NC_015186	Acidiphilium_multivorum_AIU301_uid63345	0.539733	67.58	-0.0123471	0.0095429	-0.00349969	0.0157482	0.00936543	-0.187325	0.014804
NC_015638	Lacinutrix_5H_3_7_4_uid68067	0.535377	30.82	0.00996368	0.0426729	0.0176534	0.0608121	0.0309431	1.20312	0.134533
NC_009708	Yersinia_pseudotuberculosis_IP_31758_uid58487	0.592485	47.54	-0.0197126	0.0473455	-0.0148825	0.0489385	0.0154423	1.24604	0.149109
NC_009634	Methanococcus_vannielii_SB_uid58767	0.467819	31.33	-0.0117916	0.000352595	-0.0170577	0.00485585	-0.0100938	-0.758864	-0.072977
NC_012578	Vibrio_cholerae_M66_2_uid59355	0.591698	47.83	-0.0113342	0.0524262	-0.00319376	0.04948	0.0218036	-0.568347	0.193311
NC_002940	Haemophilus_ducreyi_35000HP_uid57625	0.562609	38.22	-0.00528675	0.0466745	0.0115086	0.0427316	0.0235419	-0.104564	-0.065813
NC_007519	Desulfovibrio_alaskensis_G20_uid57941	0.4974	57.84	-0.0451708	0.0522675	-0.0448798	0.0503921	0.0106061	-0.33456	0.035172
NC_016854	Salmonella_enterica_serovar_Typhimurium_uid86061	0.58764	52.19	-0.00775236	0.0429595	-0.00930977	0.0407132	0.0169104	-0.00327281	0.165015
NC_013729	Kribbella_flavida_DSM_17836_uid43465	0.582229	70.57	-0.00256186	0.0146804	-0.00925612	0.0101889	0.00442528	-0.0777576	0.118286
NC_013199	Lactobacillus_rhamnosus_Lc_705_uid59315	0.71091	46.74	0.00385149	0.0798349	-0.00017471	0.074776	0.0348195	-0.431427	0.362098
NC_015145	Arthrobacter_phenanthrenivorans_Sphe3_uid63629	0.594588	65.58	0.00301753	0.00192063	0.00355922	0.00789485	0.00639982	-0.12894	0.050476
NC_003106	Sulfolobus_tokodaii_7_uid57807	0.502123	32.79	-0.0046587	0.00882153	-0.00519259	0.00970177	-0.000272736	0.554963	0.005859
NC_012587	Rhizobium_NGR234_uid59081	0.569854	63.03	-0.00963568	0.0148327	-0.0143066	0.0136311	0.00324025	-0.345953	0.057925
NC_010501	Pseudomonas_putida_W619_uid58651	0.550174	61.44	-0.0257316	0.0305901	-0.0331067	0.0384951	0.0110151	-0.902527	0.067831
NC_010067	Salmonella_enterica_arizonae_serovar_62_z4_z23__RSK2980_uid58191	0.572667	51.38	-0.00924115	0.0441593	-0.00462905	0.0370683	0.016816	-0.827557	0.098023
NC_010681	Burkholderia_phytofirmans_PsJN_uid58729	0.573612	62.58	-0.00566369	0.0227167	-0.00101773	0.0241235	0.0146636	-0.788497	0.041889
NC_012660	Pseudomonas_fluorescens_SBW25_uid158693	0.536565	60.5	-0.0206829	0.0258354	-0.0176405	0.0269888	0.00920515	-0.238559	0.180832
NC_015958	Thermoanaerobacter_wiegelii_Rt8_B1_uid52581	0.828442	34.34	0.070861	0.175709	0.070146	0.170252	0.104614	0.859506	0.197209
NC_012470	Streptococcus_equi_zooepidemicus_uid59261	0.818182	41.53	-0.00725154	0.105812	-0.00810836	0.102683	0.0376938	0.814638	0.181061
NC_010999	Lactobacillus_casei_BL23_uid59237	0.710779	46.34	0.00343737	0.0675682	-0.000932416	0.0635684	0.0287189	-0.178533	0.299753
NC_011891	Anaeromyxobacter_dehalogenans_2CP_1_uid58989	0.568746	74.72	0.00729245	0.0128737	0.0160502	0.0119078	0.0129656	-0.781852	-0.065243
NC_015633	Vibrio_anguillarum_775_uid68057	0.597795	44.65	-0.0145648	0.0571944	-0.0116207	0.0644013	0.0223151	-0.736298	0.241797
NC_005810	Yersinia_pestis_biovar_Microtus_91001_uid58037	0.525707	47.65	-0.00788273	0.0192117	-0.00637121	0.0177608	0.00508385	-0.405083	-0.03145
NC_015663	Enterobacter_aerogenes_KCTC_2190_uid68103	0.557614	54.85	-0.00984217	0.0364664	-0.00922504	0.0367403	0.0157445	-0.824642	0.102196
NC_011593	Bifidobacterium_longum_infantis_ATCC_15697_uid58677	0.606788	59.86	-0.0057908	0.00614588	-0.00638134	0.00169832	-0.00156063	-0.34294	0.067379
NC_014394	Gallionella_capsiferriformans_ES_2_uid51505	0.63696	52.75	-0.0393169	0.0741874	-0.0468705	0.0620552	0.0103382	-0.516724	0.12534
NC_015434	Verrucosispora_maris_AB_18_032_uid66297	0.557421	70.85	-0.00974726	0.0103146	-0.00600601	0.0107132	0.0057834	-0.237684	0.011506
NC_008782	Acidovorax_JS42_uid58427	0.536427	66.17	-0.00923162	0.0231674	-0.0131076	0.0244608	0.0117319	-0.985457	0.015986
NC_008836	Burkholderia_mallei_NCTC_10229_uid58383	0.52401	68.15	-0.00426327	0.0167425	0.00660546	0.0167528	0.0135575	-0.643117	0.105642
NC_015312	Pseudonocardia_dioxanivorans_CB1190_uid65087	0.559815	73.31	-0.0158037	0.0127165	-0.0138843	0.0114176	0.00464412	0.0215924	0.086945
NC_002696	Caulobacter_crescentus_CB15_uid57891	0.54723	67.21	-0.0133721	0.0154277	-0.0086871	0.0162897	0.0080979	-0.749207	0.012371
NC_004088	Yersinia_pestis_KIM_10_uid57875	0.565819	47.64	-0.0140433	0.0395428	-0.0127755	0.0398311	0.0123164	-0.38356	0.056547
NC_007761	Rhizobium_etli_CFN_42_uid58377	0.53829	61.27	-0.0103789	0.0145133	-0.00796007	0.0157137	0.0065592	-0.673019	0.013972
NC_012695	Burkholderia_pseudomallei_MSHR346_uid29855	0.57911	67.71	-0.010588	0.0332908	-0.0050716	0.0346617	0.0216488	-1.09595	0.138452
NC_011959	Thermomicrobium_roseum_DSM_5159_uid59341	0.481752	63.65	-0.0161547	0.0497289	-0.0184331	0.0498925	0.0250859	-0.0924201	0.11292
NC_002944	Mycobacterium_avium_paratuberculosis_K_10_uid57699	0.52	69.3	0.00122807	0.00460118	0.00392816	0.00317799	0.0034122	-0.0467191	0.079104
NC_014117	Burkholderia_CCGE1002_uid42523	0.580045	64.1	-0.00115174	0.0215376	0.00104454	0.0225522	0.0147731	-0.41276	0.045517
NC_012469	Streptococcus_pneumoniae_Taiwan19F_14_uid59119	0.756849	39.77	0.0101501	0.0886555	0.00393155	0.0838165	0.0355949	0.958763	0.343345
NC_015737	Clostridium_SY8519_uid68705	0.831611	50.74	0.0839106	0.10859	0.0740413	0.105749	0.0900456	-0.339107	0.24692
NC_015500	Treponema_brennaborense_DSM_12168_uid66607	0.608215	51.47	-0.0405825	0.0429331	-0.0464653	0.0329109	-0.00571589	-0.602838	0.069434
NC_009707	Campylobacter_jejuni_doylei_269_97_uid58671	0.571924	30.57	-0.00692274	0.0882349	-0.00295832	0.096538	0.0272627	0.936637	0.237793
NC_009438	Shewanella_putrefaciens_CN_32_uid58267	0.562689	44.45	-0.0356486	0.0602227	-0.0399033	0.0661974	0.00725377	-0.280078	0.079708
NC_012913	Aggregatibacter_aphrophilus_NJ8700_uid59407	0.546192	42.23	-0.0224799	0.0543551	-0.0236531	0.0491631	0.0068219	0.267479	-0.012833
NC_016902	Escherichia_coli_KO11FL_uid52593	0.560212	50.84	-0.00246149	0.0319641	-0.00509317	0.0269594	0.0110661	0.769307	0.210135
NC_007510	Burkholderia_383_uid58073	0.582783	66.21	-0.0080293	0.0314324	-0.0116516	0.0313974	0.0167729	-0.574483	-0.027841
NC_009879	Rickettsia_canadensis_McKiel_uid58159	0.6	31.05	0.00270505	0.0679624	0.00862327	0.0732934	0.0285714	2.93991	0.354652
NC_008060	Burkholderia_cenocepacia_AU_1054_uid58371	0.564587	66.94	-0.00745233	0.0241793	-0.00956517	0.0253379	0.0136808	-0.300008	0.0091
NC_013504	Lactobacillus_johnsonii_FI9785_uid41735	0.767836	34.49	0.0310642	0.117008	0.0260818	0.114766	0.0562338	0.591874	0.530012
NC_009497	Mycoplasma_agalactiae_PG2_uid61619	0.591644	29.71	0.025202	0.0363615	0.0319664	0.0299725	0.0313739	2.4939	0.36543
NC_013799	Hydrogenobacter_thermophilus_TK_6_uid45927	0.510829	44	-0.00430057	-0.00536518	0.00875984	-0.00290572	0.00358953	0.712332	-0.070467
NC_015913	Candidatus_Arthromitus_SFB_mouse_Japan_uid71379	0.82495	28.26	0.0209501	0.290775	0.0284101	0.265137	0.0966858	4.44833	0.17343
NC_012984	Lactobacillus_plantarum_JDM1_uid59361	0.732361	44.66	-0.000944277	0.105599	-0.00493959	0.106132	0.0447397	-1.15949	0.38681
NC_012969	Methylovorus_glucosetrophus_SIP3_4_uid59367	0.58005	54.86	-0.0169477	0.0376384	-0.0147253	0.0363095	0.0127855	-1.73254	0.224983
NC_015580	Novosphingobium_PP1Y_uid67383	0.529924	63.71	-0.0140249	0.0172336	-0.0039158	0.0187333	0.0104892	-0.751521	-0.094557
NC_016041	Glaciecola_nitratireducens_FR1064_uid73759	0.573892	42.3	-0.00617982	0.0383269	-0.00668974	0.0369238	0.0116712	0.04469	0.204592
NC_008260	Alcanivorax_borkumensis_SK2_uid58169	0.594555	54.73	-0.0576019	0.0922971	-0.0574693	0.0956279	0.0260468	-2.14675	0.060363
NC_002754	Sulfolobus_solfataricus_P2_uid57721	0.500672	35.79	0.00177266	0.00119066	0.00719147	-0.000977335	0.00423895	-1.15237	-0.028883
NC_015519	Tepidanaerobacter_Re1_uid66873	0.852673	37.53	0.0756342	0.123093	0.075491	0.11338	0.0896399	-0.857041	0.16595
NC_011666	Methylocella_silvestris_BL2_uid59433	0.515842	63.08	-0.00866983	0.0101877	-0.00935074	0.0123736	0.0043591	-0.363145	0.010819
NC_005126	Photorhabdus_luminescens_laumondii_TTO1_uid61593	0.577194	42.83	-0.0292263	0.0773451	-0.0276313	0.0809406	0.0188856	1.58855	0.202057
NC_016810	Salmonella_enterica_serovar_Typhimurium_SL1344_uid86645	0.586424	52.18	-0.00849989	0.0429565	-0.00491183	0.042416	0.0197319	0.0760035	0.155214
NC_009792	Citrobacter_koseri_ATCC_BAA_895_uid58143	0.526718	53.83	-0.0102012	0.0260292	-0.00907301	0.025505	0.00952256	-0.426514	0.059654
NC_013511	Mycoplasma_hominis_ATCC_23114_uid41875	0.594646	27.12	0.0134561	0.016497	0.00677033	0.0112669	0.00795925	1.84391	0.041628
NC_009641	Staphylococcus_aureus_Newman_uid58839	0.768171	32.89	0.0602559	0.122254	0.0633956	0.120503	0.0820054	0.884393	0.687351
NC_009615	Parabacteroides_distasonis_ATCC_8503_uid58301	0.592362	45.06	-0.0373535	0.080977	-0.0288082	0.0727569	0.01738	-1.81643	0.005854
NC_015259	Polymorphum_gilvum_SL003B_26A1_uid65447	0.575162	67.22	-0.0131451	0.0175527	-0.0116035	0.0202008	0.0095709	-0.598778	-0.023899
NC_007434	Burkholderia_pseudomallei_1710b_uid58391	0.566568	67.61	-0.00993289	0.0330386	-0.0157218	0.036806	0.0195197	-1.00631	0.022586
NC_007618	Brucella_melitensis_biovar_Abortus_2308_uid62937	0.5995	57.16	-0.0243604	0.0340197	-0.0205208	0.0286967	0.00747996	0.0152851	0.202795
NC_015224	Yersinia_enterocolitica_palearctica_105_5R_r__uid63663	0.561992	47	-0.0166705	0.0389055	-0.0167178	0.0383862	0.00916403	-0.217098	0.070518
NC_013949	Helicobacter_mustelae_12198_uid46647	0.5797	42.47	-0.031831	0.0746645	-0.0225764	0.0813181	0.0214387	-0.0295793	0.025955
NC_010816	Bifidobacterium_longum_DJO10A_uid58833	0.639015	60.15	0.00627346	-0.000936356	0.0129835	-0.00345457	0.0030873	-0.408901	0.026539
NC_008705	Mycobacterium_KMS_uid58491	0.580952	68.44	0.00172078	0.00756184	0.0067891	0.0111114	0.00972517	-0.331245	0.126742
NC_012947	Escherichia_coli__BL21_Gold_DE3_pLysS_AG__uid59245	0.546701	50.84	-0.00349125	0.0317231	-0.00143916	0.0280187	0.0134667	0.637809	0.141444
NC_000921	Helicobacter_pylori_J99_uid57789	0.574185	39.19	0.00587415	0.0441279	-0.011408	0.0452441	0.0106551	0.443123	0.022046
NC_009457	Vibrio_cholerae_O395_uid58425	0.583151	47.78	-0.0105283	0.0527808	-0.0131575	0.0526814	0.0181264	-0.712484	0.224172
NC_016633	Sphaerochaeta_pleomorpha_Grapes_uid82365	0.583333	46.2	-0.0294626	0.0428495	-0.0284652	0.0453073	0.00552351	-0.542811	0.07151
NC_015177	Pedobacter_saltans_DSM_12145_uid61349	0.593305	36.58	0.00766853	0.0820965	0.00813264	0.0882238	0.0374109	0.862083	0.177158
NC_013204	Eggerthella_lenta_DSM_2243_uid59079	0.672638	64.2	-0.0205118	0.0347849	-0.0201233	0.0353501	0.0154116	1.08736	0.215306
NC_014098	Kyrpidia_tusciae_DSM_2912_uid48361	0.749366	59.11	-0.0171596	0.0977818	-0.0196206	0.0819747	0.0402475	0.794219	0.326042
NC_016078	Pelagibacterium_halotolerans_B2_uid74393	0.507994	61.37	-0.00482246	0.0089883	-0.013605	0.0135398	0.00307272	-0.32625	0.020825
NC_004547	Pectobacterium_atrosepticum_SCRI1043_uid57957	0.569832	50.97	-0.0242615	0.0580897	-0.0208119	0.0545296	0.0174851	-1.21319	0.075031
NC_008769	Mycobacterium_bovis_BCG_Pasteur_1173P2_uid58781	0.58977	65.64	-0.021355	0.0260979	-0.0227924	0.019284	0.00467799	-0.513496	-0.003262
NC_011528	Coxiella_burnetii_CbuK_Q154_uid58895	0.572105	42.67	-0.00226937	0.0420608	-0.00348232	0.0423269	0.0160853	0.642799	0.211828
NC_014501	Cyanothece_PCC_7822_uid52547	0.491063	40.22	-0.00340225	5.01999e-05	-0.00271958	-0.000220805	-0.00171506	0.221513	0.03253
NC_014313	Hyphomicrobium_denitrificans_ATCC_51888_uid50325	0.550939	60.81	-0.0118799	0.0209377	-0.00359743	0.0175643	0.0092228	0.285789	0.097111
NC_009256	Burkholderia_vietnamiensis_G4_uid58075	0.570687	66.49	-0.00403694	0.022057	-0.00231472	0.0251023	0.0157962	-0.152476	0.009223
NC_012730	Rickettsia_peacockii_Rustic_uid59301	0.542611	32.56	-0.00346858	0.0181244	-0.00833303	0.012608	-0.00154589	0.675549	0.051951
NC_014803	Pseudoalteromonas_SM9913_uid61247	0.605913	40.38	-0.00241206	0.0529396	-0.00594263	0.0576664	0.0196524	0.804967	0.205709
NC_013592	Dickeya_dadantii_Ech586_uid42519	0.572944	53.64	-0.0294836	0.0610971	-0.0199052	0.0579123	0.0218683	-0.0907502	0.118034
NC_015138	Acidovorax_avenae_ATCC_19860_uid42497	0.533291	68.82	-0.0166081	0.0199397	-0.0136395	0.0185175	0.00846679	-0.563261	-0.004391
NC_011725	Bacillus_cereus_B4264_uid58757	0.735643	35.3	0.0491083	0.157858	0.0509736	0.158818	0.0888204	1.121	0.393045
NC_009776	Ignicoccus_hospitalis_KIN4_I_uid58365	0.512552	56.52	-0.00101566	-0.000786776	-0.0101673	0.0195308	0.00658092	-0.411858	0.10212
NC_014623	Stigmatella_aurantiaca_DW4_3_1_uid158509	0.533285	67.46	-0.0159887	0.039416	-0.0211974	0.0342619	0.016219	-0.361204	0.073429
NC_008150	Yersinia_pestis_Antiqua_uid58607	0.542027	47.7	-0.00866609	0.0240864	-0.008098	0.0214973	0.0059861	-1.19718	-0.010146
NC_013315	Clostridium_difficile_CD196_uid41017	0.815531	28.56	0.0879216	0.212641	0.0851851	0.216058	0.12238	0.581141	0.354784
NC_002570	Bacillus_halodurans_C_125_uid57791	0.752582	43.69	0.0301792	0.0949876	0.0304945	0.0926313	0.0577183	1.85139	0.421595
NC_013928	Streptococcus_mutans_NN2025_uid46353	0.811609	36.85	-0.00400425	0.106035	-0.00933613	0.107624	0.0339084	1.11351	0.470652
NC_008555	Listeria_welshimeri_serovar_6b_SLCC5334_uid61605	0.790195	36.35	0.0579057	0.106776	0.0668161	0.103918	0.0802559	0.629241	0.467518
NC_012724	Burkholderia_glumae_BGR1_uid59397	0.572863	68.11	-0.00670768	0.0241964	0.000129184	0.0224998	0.0151883	-0.869525	0.033407
NC_010718	Natranaerobius_thermophilus_JW_NM_WN_LF_uid59001	0.805344	36.32	0.050343	0.12614	0.0502034	0.124697	0.0770531	0.259507	0.320491
NC_009749	Francisella_tularensis_holarctica_FTNF002_00_uid58999	0.591575	32.16	-0.000708627	0.0715554	-0.00178115	0.0691733	0.0211082	2.55571	0.344002
NC_010163	Acholeplasma_laidlawii_PG_8A_uid58901	0.854348	31.93	0.0653011	0.0925441	0.0688857	0.0819382	0.0730192	-0.849644	0.371823
NC_014560	Helicobacter_pylori_SJM180_uid53541	0.587603	38.9	0.0100811	0.0477158	0.00383294	0.0495677	0.0216537	-0.155618	0.042913
NC_012032	Chloroflexus_Y_400_fl_uid59085	0.474874	56.68	0.0140347	-0.0122707	0.0131882	-0.0113831	-0.000706068	0.0552633	0.044292
NC_014335	Bacillus_cereus_biovar_anthracis_CI_uid50615	0.73281	35.38	0.0456792	0.157114	0.0449767	0.152024	0.0825356	1.24607	0.355968
NC_014363	Olsenella_uli_DSM_7084_uid51367	0.718804	64.7	-0.0170176	0.00438033	-0.0196615	0.00432586	-0.00424216	-0.593424	0.025364
NC_016783	Corynebacterium_diphtheriae_INCA_402_uid83605	0.631888	53.65	-0.0108314	0.0478086	-0.0129403	0.0514923	0.0216149	-2.39121	0.32314
NC_010674	Clostridium_botulinum_B_Eklund_17B_uid59159	0.850219	27.51	0.102807	0.239302	0.0988075	0.23867	0.136985	4.22932	0.401411
NC_014910	Alicycliphilus_denitrificans_BC_uid49953	0.544909	68.28	-0.00852045	0.0186849	-0.00338619	0.0217443	0.0136977	-0.721263	0.025857
NC_005295	Ehrlichia_ruminantium_Welgevonden_uid58013	0.534308	27.48	-0.0686019	0.189267	-0.0686701	0.187717	0.0015874	3.0137	0.231943
NC_008600	Bacillus_thuringiensis_Al_Hakam_uid58795	0.742188	35.43	0.0479399	0.160061	0.0493768	0.158479	0.0878993	0.92824	0.331028
NC_003869	Thermoanaerobacter_tengcongensis_MB4_uid57813	0.866692	37.57	0.0775708	0.192473	0.0696452	0.174673	0.10926	2.82395	0.418942
NC_013665	Methanocella_paludicola_SANAE_uid42887	0.507989	54.92	0.00113545	-0.00494816	-0.00352799	-0.00546116	-0.00457712	1.10136	0.059525
NC_009850	Arcobacter_butzleri_RM4018_uid58557	0.598938	27.05	0.0176446	0.0677408	0.0361338	0.0913472	0.051046	0.389657	0.183124
NC_014253	Methanohalobium_evestigatum_Z_7303_uid49857	0.510242	36.63	0.00516756	-0.00566396	-0.00708285	-0.0177654	-0.0109374	1.17607	0.121811
NC_014206	Geobacillus_C56_T3_uid49467	0.78468	52.49	0.0179912	0.0853395	0.0155424	0.0852628	0.0517607	0.881154	0.341765
NC_013798	Streptococcus_gallolyticus_UCN34_uid46061	0.823212	37.64	0.0068562	0.106878	0.00686642	0.098929	0.0416236	0.244097	0.363306
NC_014378	Acetohalobium_arabaticum_DSM_5501_uid51423	0.896627	36.63	0.0363168	0.231534	0.0304088	0.224652	0.10077	5.07618	0.850539
NC_008258	Shigella_flexneri_5_8401_uid58583	0.542538	50.92	-0.00175221	0.0230104	-0.00507054	0.020689	0.00804089	0.328137	0.163328
NC_015152	Spirochaeta_Buddy_uid63633	0.580848	48.87	-0.0167095	0.0340465	-0.0161847	0.0392189	0.0109824	0.661313	0.07638
NC_016023	Bacillus_coagulans_36D1_uid54335	0.719453	46.49	0.0416635	0.0613798	0.037975	0.0598996	0.0480917	1.00245	0.42935
NC_015458	Pusillimonas_T7_7_uid66391	0.566288	56.92	-0.0365213	0.0486308	-0.0262879	0.0385776	0.0106631	-0.498739	0.31345
NC_004551	Tropheryma_whipplei_TW08_27_uid57961	0.74173	46.31	-0.0539915	0.0198746	0.00267977	-0.0306529	-0.0127697	1.56769	0.126299
NC_007503	Carboxydothermus_hydrogenoformans_Z_2901_uid57821	0.863029	42.05	0.0362481	0.149885	0.0437723	0.13814	0.082982	2.67115	0.469793
NC_014039	Propionibacterium_acnes_SK137_uid48071	0.596514	60.1	-0.0486942	0.0519145	-0.0525382	0.0540754	0.0114309	-1.09908	0.182337
NC_014212	Meiothermus_silvanus_DSM_9946_uid49485	0.498387	62.36	-0.0148427	0.0168848	-0.0170085	0.0143391	0.00252258	-0.106384	-0.105698
NC_016822	Shigella_sonnei_53G_uid84383	0.546215	50.98	-0.000362343	0.0271867	-6.54144e-05	0.0258365	0.0130172	0.710809	0.220745
NC_016745	Oceanimonas_GK1_uid81627	0.596633	61.1	-0.0182886	0.0364386	-0.0198054	0.0402183	0.0168467	-0.786146	0.133372
NC_014136	Leuconostoc_kimchii_IMSNU_11154_uid48589	0.681145	38	0.0094806	0.0711238	0.00611215	0.0842303	0.0352036	0.399408	0.151476
NC_013172	Brachybacterium_faecium_DSM_4810_uid58649	0.580866	72.05	0.0125438	-0.00904529	0.00952192	-0.00469179	-0.000685024	-0.104599	0.141432
NC_015634	Bacillus_coagulans_2_6_uid68053	0.731067	47.29	0.0480826	0.063346	0.043329	0.0622314	0.0522695	1.46595	0.454853
NC_015760	Streptococcus_salivarius_CCHSS3_uid70481	0.803157	39.87	-0.00126993	0.0836219	0.000717875	0.0797194	0.0321058	1.3766	0.664222
NC_015966	Rhodothermus_marinus_SG0_5JP17_172_uid72767	0.59688	64.42	-0.00695063	0.0456222	-0.00177102	0.0427068	0.0267359	-1.45126	-0.080852
NC_007651	Burkholderia_thailandensis_E264_uid58081	0.549283	67.29	-0.0103496	0.0194548	-0.00904408	0.0227395	0.0122886	-0.812223	-0.031429
NC_014810	Helicobacter_felis_ATCC_49179_uid61409	0.524788	44.51	0.00277421	0.00298058	-0.00544495	-0.00486699	-0.00519368	0.194541	0.104097
NC_002928	Bordetella_parapertussis_12822_uid57615	0.546931	68.1	-0.0153228	0.0261826	-0.015381	0.0237036	0.0114019	-0.793647	0.027557
NC_013159	Saccharomonospora_viridis_DSM_43017_uid59055	0.589449	67.32	-0.0262722	0.0413497	-0.0247888	0.0399684	0.0187182	-0.114015	0.134086
NC_010170	Bordetella_petrii_DSM_12804_uid61631	0.548041	65.48	-0.0147185	0.0193297	-0.0165518	0.0151776	0.00404804	-0.367143	0.089649
NC_016111	Streptomyces_cattleya_NRRL_8057_uid77117	0.575342	72.94	0.0140207	-0.0225479	0.0154307	-0.0240508	-0.013292	-0.0333179	0.08901
NC_003552	Methanosarcina_acetivorans_C2A_uid57879	0.510793	42.68	-0.0236445	0.00321779	-0.0203343	0.00359661	-0.0101345	-1.02139	-0.126047
NC_009565	Mycobacterium_tuberculosis_F11_uid58417	0.590967	65.62	-0.0216925	0.0260428	-0.0279122	0.0252624	0.00692082	-0.45541	0.007196
NC_014622	Paenibacillus_polymyxa_SC2_uid59583	0.742508	45.24	0.0168199	0.0982024	0.0198116	0.0964456	0.0542693	0.544554	0.3081
NC_009436	Enterobacter_638_uid58727	0.587606	52.98	-0.00271672	0.0289538	-0.000439217	0.0239005	0.0124062	-0.311262	0.132586
NC_017033	Frateuria_aurantia_DSM_6220_uid81775	0.547535	63.4	-0.0388661	0.0537651	-0.034317	0.0507964	0.0191755	-0.418372	0.118824
NC_003912	Campylobacter_jejuni_RM1221_uid57899	0.597933	30.31	-0.000971722	0.105887	0.000932393	0.111977	0.0346744	1.76263	0.305029
NC_008709	Psychromonas_ingrahamii_37_uid58521	0.608463	40.09	-0.0138552	0.0481537	-0.0109641	0.0454036	0.0116248	-1.07905	0.12288
NC_010513	Xylella_fastidiosa_M12_uid58763	0.583175	51.92	-0.113115	0.112473	-0.112115	0.115088	0.0048182	-1.64505	0.085874
NC_015380	Candidatus_Pelagibacter_IMCC9063_uid66305	0.640636	31.67	0.019884	0.0454825	0.0222838	0.0402207	0.0278848	0.700735	0.105701
NC_012793	Geobacillus_WCH70_uid59045	0.782359	42.84	0.0394124	0.0991183	0.0316622	0.0858329	0.0547797	-0.688408	0.437964
NC_008787	Campylobacter_jejuni_81_176_uid58503	0.607985	30.62	-0.004212	0.1091	0.000513963	0.10864	0.0343041	0.926357	0.206085
NC_013192	Leptotrichia_buccalis_C_1013_b_uid59211	0.65231	29.65	0.0395945	0.107607	0.0393605	0.0995288	0.0570567	2.13842	0.114073
NC_006570	Francisella_tularensis_SCHU_S4_uid57589	0.612121	32.26	-0.00289196	0.0951217	0.00398869	0.0842722	0.0295449	3.52712	0.396982
NC_003909	Bacillus_cereus_ATCC_10987_uid57673	0.73256	35.58	0.0498914	0.160882	0.0495534	0.165459	0.090482	1.07427	0.473925
NC_010482	Candidatus_Korarchaeum_cryptofilum_OPF8_uid58601	0.459139	49	0.00329729	-0.014738	0.0150429	0.0113349	0.0132506	-0.0154092	0.043607
NC_009138	Herminiimonas_arsenicoxydans_uid58291	0.572989	54.29	-0.0178464	0.0431621	-0.012784	0.0472503	0.0196412	-1.70284	0.136818
NC_016913	Rickettsia_rickettsii_Brazil_uid88069	0.575075	32.45	0.0039849	0.0603003	0.0218248	0.0609821	0.0346359	2.07301	0.26557
NC_015964	Haemophilus_parainfluenzae_T3T1_uid72801	0.549873	39.57	-0.00609012	0.0513904	0.00372317	0.0427173	0.0193605	-0.98184	0.106557
NC_000907	Haemophilus_influenzae_Rd_KW20_uid57771	0.543269	38.15	-0.013188	0.0360893	-0.015625	0.0390045	0.00526241	-0.687138	0.03758
NC_011899	Halothermothrix_orenii_H_168_uid58585	0.874466	37.88	0.0398967	0.166395	0.0398422	0.161612	0.0853119	1.96014	0.414852
NC_016860	Salmonella_enterica_serovar_Typhimurium_T000240_uid84397	0.588646	52.21	-0.00769722	0.0422601	-0.00940292	0.0417245	0.0172888	0.208159	0.185051
NC_013850	Klebsiella_variicola_At_22_uid42113	0.552788	57.58	-0.00779884	0.0339514	-0.00112041	0.0318113	0.0177667	-1.07709	0.062048
NC_016826	Streptococcus_infantarius_CJ18_uid87033	0.795297	37.56	0.00638667	0.0933701	-0.00112661	0.0846735	0.0309907	1.06654	0.579445
NC_017057	Rickettsia_prowazekii_RpGvF24_uid158065	0.615108	28.99	-0.00916925	0.072675	-0.0214014	0.0706339	0.00527625	2.86857	0.400055
NC_013947	Stackebrandtia_nassauensis_DSM_44728_uid46663	0.559806	68.13	0.00701654	-0.00210665	0.00547284	-0.00270007	-9.27947e-05	-0.140539	0.03887
NC_010803	Chlorobium_limicola_DSM_245_uid58127	0.589975	51.32	-0.0451248	0.059927	-0.0316626	0.062499	0.0161471	0.27831	0.214019
NC_014624	Eubacterium_limosum_KIST612_uid59777	0.747762	47.5	0.0507899	0.0802379	0.0443691	0.0828691	0.0626436	-0.695861	0.361175
NC_016947	Mycobacterium_intracellulare_MOTT_02_uid89387	0.564964	68.1	0.00109973	0.00788993	-0.00418983	0.00803544	0.00409127	0.307238	0.176541
NC_008048	Sphingopyxis_alaskensis_RB2256_uid58351	0.509637	65.5	-0.00693223	0.0121526	-0.0250149	0.0101496	-0.00210992	0.36529	0.093345
NC_014391	Micromonospora_aurantiaca_ATCC_27029_uid42501	0.570878	72.82	-0.00876874	0.00528951	-0.00871123	0.00626958	0.00213582	-0.114074	0.116265
NC_006832	Ehrlichia_ruminantium_Welgevonden_uid58243	0.532359	27.48	-0.0688281	0.18878	-0.0669971	0.187071	0.00270132	2.9487	0.231756
NC_002677	Mycobacterium_leprae_TN_uid57697	0.64486	57.8	-0.0641513	0.0558734	-0.0655992	0.0563849	0.00480194	0.36903	0.285509
NC_017043	Rickettsia_montanensis_OSU_85_930_uid158043	0.53903	32.57	0.000768301	0.0526061	-0.00771048	0.0487892	0.0106263	2.68961	0.265773
NC_014148	Planctomyces_limnophilus_DSM_3776_uid48643	0.504882	53.66	-0.00729139	0.0164179	-0.00765166	0.0204985	0.00750455	0.0637747	0.050752
NC_013454	Blattabacterium__Blattella_germanica__Bge_uid41533	0.448805	27.14	-0.0144613	-0.0119293	0.0179641	0.0447977	0.0253064	0.55016	0.038764
NC_014472	Flavobacteriales_bacterium_HTCC2170_uid51877	0.520375	36.98	-0.00860658	0.0388451	-0.00973085	0.0248808	0.00311497	0.404904	0.10648
NC_011312	Aliivibrio_salmonicida_LFI1238_uid59251	0.560284	39.23	-0.00516539	0.0452198	-0.00573492	0.0460521	0.0144666	0.776075	0.212942
NC_015388	Desulfobacca_acetoxidans_DSM_11109_uid65785	0.509941	52.89	-0.0039622	0.0117425	-0.00134833	0.0106491	0.00500864	-0.689308	-0.010664
NC_006087	Leifsonia_xyli_CTCB07_uid57759	0.61133	67.68	-0.0214737	0.00903048	-0.0205433	0.00570246	-0.0028909	-0.0197838	0.119042
NC_011992	Acidovorax_ebreus_TPSY_uid59233	0.557471	66.83	-0.0129458	0.0260621	-0.0138708	0.0220204	0.0100695	-1.37568	0.003289
NC_014207	Methylotenera_301_uid49469	0.585384	42.64	-0.0143378	0.0559475	-0.0114324	0.0558176	0.0172891	-0.292207	0.162655
NC_010794	Methylacidiphilum_infernorum_V4_uid59161	0.553398	45.48	-0.0111165	0.0648917	-0.0154986	0.0636577	0.0205206	-0.590187	0.054445
NC_004432	Mycoplasma_penetrans_HF_2_uid57729	0.816779	25.72	0.0451178	0.0885472	0.03828	0.0957622	0.0528363	5.91014	1.04842
NC_009337	Chlorobium_phaeovibrioides_DSM_265_uid58129	0.567028	52.99	-0.0858061	0.0783357	-0.0708716	0.062887	-0.000429781	-0.595797	0.164465
NC_015183	Agrobacterium_H13_3_uid63403	0.564317	58.81	-0.0255504	0.0241845	-0.0252846	0.0277145	0.00595721	-0.204111	0.006569
NC_008785	Burkholderia_mallei_SAVP1_uid58387	0.533584	68.15	-0.00427127	0.0170844	-0.00620301	0.0143	0.0078129	-0.394056	0.148802
NC_014225	Waddlia_chondrophila_WSU_86_1044_uid49531	0.518097	43.78	-0.0378833	0.0749803	-0.0336726	0.0880771	0.018672	-0.215801	0.04157
NC_014925	Staphylococcus_pseudintermedius_HKU10_03_uid62125	0.716327	37.53	0.0350462	0.095759	0.0330651	0.0993726	0.0580686	1.53684	0.464779
NC_015957	Streptomyces_violaceusniger_Tu_4113_uid52609	0.549045	70.97	-0.0076688	0.00570084	-0.000750025	-0.000952252	-0.000893054	0.114069	0.169668
NC_014926	Thermovibrio_ammonificans_HB_1_uid62095	0.49007	52.11	-0.0768891	0.00297694	-0.0715281	-0.000608273	-0.0343821	0.314534	-0.039863
NC_015161	Deinococcus_proteolyticus_MRP_uid63399	0.537955	66.16	-0.0147349	0.0126578	-0.0104037	0.0187016	0.0086619	-0.474994	-0.052766
NC_006370	Photobacterium_profundum_SS9_uid62923	0.567037	41.97	-0.0234497	0.0670839	-0.0273243	0.0629219	0.0102707	-0.144254	0.164516
NC_013532	Anaplasma_centrale_Israel_uid42155	0.575298	49.98	-0.0484539	0.0529658	-0.0557443	0.0270239	-0.0144694	-0.882517	-0.318575
NC_011979	Geobacter_FRC_32_uid58543	0.554356	53.47	-0.00223238	0.0126793	-0.00166325	0.0103173	0.00476255	-0.920475	-0.037972
NC_009257	Francisella_tularensis_WY96_3418_uid58811	0.59134	32.27	-0.00150172	0.0827915	0.00495994	0.0727417	0.0269262	3.16361	0.370783
NC_016932	Corynebacterium_pseudotuberculosis_316_uid89381	0.621083	52.15	-0.0207326	0.0745397	-0.0234955	0.078154	0.0297964	-1.01255	0.294657
NC_014538	Thermoanaerobacter_X513_uid53065	0.855979	34.52	0.0732672	0.188111	0.0675973	0.176701	0.104921	1.00976	0.173992
NC_009617	Clostridium_beijerinckii_NCIMB_8052_uid58137	0.825299	29.86	0.0868883	0.216718	0.0837102	0.211251	0.121771	0.226744	0.166519
NC_008526	Lactobacillus_casei_ATCC_334_uid57985	0.706332	46.62	0.0031349	0.0673847	0.00668204	0.0655643	0.0339713	-0.123521	0.274432
NC_012115	Nautilia_profundicola_AmH_uid59345	0.635838	33.51	0.021324	0.10642	0.0188273	0.0845099	0.0405135	-0.904211	0.103017
NC_012471	Streptococcus_equi_4047_uid59259	0.794411	41.28	0.000188156	0.10316	0.00471254	0.0993281	0.0437429	0.741981	0.30185
NC_013768	Listeria_monocytogenes_08_5923_uid43727	0.788941	37.96	0.0604661	0.0997911	0.0560513	0.10082	0.0729259	0.705031	0.511237
NC_009848	Bacillus_pumilus_SAFR_032_uid59017	0.739875	41.29	0.0508596	0.0813432	0.0478688	0.0805519	0.0612722	0.856349	0.440119
NC_014041	Zunongwangia_profunda_SM_A87_uid48073	0.555985	36.22	-0.00175521	0.053628	-0.0051823	0.0497941	0.0146698	0.519131	0.105175
NC_012803	Micrococcus_luteus_NCTC_2665_uid59033	0.619857	73	0.00075065	-0.000903773	-0.00304795	0.00429208	0.0022969	-0.470918	0.061512
NC_007355	Methanosarcina_barkeri_Fusaro_uid57715	0.53716	39.28	-0.00735158	0.00707232	-0.00477998	0.00745263	1.90838e-05	1.71018	0.048744
NC_016593	Geobacillus_thermoleovorans_CCB_US3_UF5_uid82949	0.769905	52.28	0.0188776	0.0884323	0.0150041	0.0855468	0.0516049	1.95507	0.377005
NC_011145	Anaeromyxobacter_K_uid58953	0.5655	74.84	0.00708379	0.012269	0.0025113	0.0101881	0.00821628	-0.893866	-0.093762
NC_009800	Escherichia_coli_HS_uid58393	0.559616	50.82	-0.00299557	0.0327236	-0.00031861	0.0342083	0.0170988	0.519759	0.187473
NC_012491	Brevibacillus_brevis_NBRC_100599_uid59175	0.737895	47.27	0.0377567	0.0855098	0.032165	0.0878807	0.0584859	1.42233	0.397489
NC_008817	Prochlorococcus_marinus_MIT_9515_uid58313	0.512861	30.79	-0.022281	0.0265327	-0.0150624	0.0204614	-0.00448832	0.727973	0.153102
NC_015707	Thermotoga_thermarum_DSM_5069_uid68449	0.475064	40.32	-0.0118092	-0.00074521	-0.00450542	-0.00415667	-0.00436413	0.0467721	-0.006586
NC_014652	Caldicellulosiruptor_hydrothermalis_108_uid60157	0.811936	36.11	0.060813	0.143664	0.0567681	0.12365	0.0809418	3.42446	0.406477
NC_017275	Sulfolobus_islandicus_HVE10_4_uid162067	0.473529	35.15	-0.0082529	-0.0115863	-0.0052346	-0.024592	-0.0120508	-0.787189	-0.054666
NC_014844	Desulfovibrio_aespoeensis_Aspo_2_uid42613	0.538578	62.56	-0.0255994	0.0298814	-0.022578	0.0313507	0.011042	0.0880935	0.041472
NC_009801	Escherichia_coli_E24377A_uid58395	0.548326	50.62	-0.00351546	0.0316845	-0.00511155	0.0363504	0.0158862	0.848553	0.124122
NC_016512	Propionibacterium_acnes_TypeIA2_P_acn17_uid80735	0.60981	60.07	-0.0491132	0.0529204	-0.0498019	0.0639921	0.018388	-1.50248	0.18547
NC_014815	Micromonospora_L5_uid45895	0.512762	72.84	-0.00357393	0.00255436	-0.00546067	0.00130174	-0.000561202	0.0712087	0.089048
NC_008261	Clostridium_perfringens_ATCC_13124_uid57901	0.801529	28.38	0.0856927	0.235533	0.0800758	0.231525	0.123685	2.56379	0.436323
NC_003454	Fusobacterium_nucleatum_ATCC_25586_uid57885	0.624333	27.15	0.0531833	0.101645	0.0561144	0.116238	0.0727821	0.611208	0.267423
NC_015709	Zymomonas_mobilis_pomaceae_ATCC_29192_uid68445	0.563798	44.09	-0.0221027	0.0261232	-0.0252548	0.0206048	-0.00502783	1.38326	0.221707
NC_016800	Corynebacterium_diphtheriae_BH8_uid84311	0.6277	53.56	-0.0123019	0.0486228	-0.0226443	0.0567371	0.0199143	-2.65972	0.3218
NC_012726	Sulfolobus_islandicus_M_16_4_uid58841	0.464181	35	-0.00948217	-0.0144281	-0.0175022	-0.0277575	-0.0210863	-0.473087	-0.037163
NC_009380	Salinispora_tropica_CNB_440_uid58565	0.590608	69.46	-0.044557	0.0316927	-0.0341621	0.0260028	0.00738804	-0.135264	0.065817
NC_004757	Nitrosomonas_europaea_ATCC_19718_uid57647	0.551402	50.72	-0.0233128	0.0447932	-0.0264301	0.043629	0.00893251	-2.45788	-0.035614
NC_011773	Bacillus_cereus_AH820_uid58751	0.738995	35.4	0.0488167	0.158811	0.0467652	0.154449	0.0845682	0.922043	0.347892
NC_015976	Sphingobium_SYK_6_uid73353	0.533998	65.57	-0.0105191	0.0144991	-0.015625	0.0104311	0.00136785	0.0581624	0.001608
NC_013440	Haliangium_ochraceum_DSM_14365_uid41425	0.520161	69.48	-0.0181615	0.0263614	-0.0194248	0.0260837	0.0120194	-0.284779	0.014292
NC_004061	Buchnera_aphidicola_Sg__Schizaphis_graminum__uid57913	0.556777	25.33	-0.0425999	0.0396716	-0.0577456	0.0135008	-0.0398692	2.68669	-0.121546
NC_011729	Cyanothece_PCC_7424_uid59025	0.500955	38.61	-0.00136887	0.000760985	-0.00603096	0.0116722	0.000793499	-0.465491	0.019049
NC_016790	Corynebacterium_diphtheriae_VA01_uid84305	0.62848	53.44	-0.0124935	0.048904	-0.00418696	0.0403033	0.0194325	-2.11574	0.308735
NC_003112	Neisseria_meningitidis_MC58_uid57817	0.542414	51.53	-0.0188641	0.0484688	-0.0200127	0.0433144	0.012639	-2.31137	-0.017536
NC_013061	Pedobacter_heparinus_DSM_2366_uid59111	0.6245	42.05	0.00380524	0.0571376	0.00820779	0.0587973	0.0293945	0.0408968	0.107201
NC_014230	Croceibacter_atlanticus_HTCC2559_uid49661	0.523316	33.9	0.00297607	0.0345585	-0.0031417	0.028038	0.00730565	0.682139	0.124819
NC_008380	Rhizobium_leguminosarum_bv__viciae_3841_uid57955	0.528334	61.09	-0.0107394	0.0133345	-0.0169695	0.0133992	0.00160341	0.0620572	0.096199
NC_016795	Brucella_abortus_A13334_uid83615	0.590389	57.16	-0.0242096	0.0338212	-0.0243994	0.0363338	0.0101326	0.0442641	0.186699
NC_009428	Rhodobacter_sphaeroides_ATCC_17025_uid58451	0.521054	68.48	-0.00673663	0.0125028	-0.00234135	0.00850587	0.00504507	-0.184803	0.007231
NC_014259	Acinetobacter_oleivorans_DR1_uid50119	0.59396	38.73	-0.00210441	0.0603514	-0.00355985	0.0588965	0.0206649	0.121131	0.169073
NC_016908	Rickettsia_rickettsii_Colombia_uid86653	0.584444	32.46	0.00449964	0.0619137	0.00785869	0.0718858	0.0287073	2.35867	0.321604
NC_012997	Teredinibacter_turnerae_T7901_uid59267	0.622708	50.89	-0.0353524	0.0628273	-0.0347214	0.0646832	0.015737	-2.44692	0.132767
NC_012686	Chlamydia_trachomatis_B_Jali20_OT_uid59351	0.555936	41.3	-0.0180673	0.130496	-0.014236	0.125148	0.0430567	0.137993	0.119169
NC_006905	Salmonella_enterica_serovar_Choleraesuis_SC_B67_uid58017	0.587381	52.16	-0.00714021	0.0434984	-0.00589964	0.0437983	0.0199933	-0.356126	0.118982
NC_010545	Corynebacterium_urealyticum_DSM_7109_uid61639	0.612265	64.19	0.00100291	0.0227134	-0.0165796	0.0246556	0.00971627	-0.050182	0.144658
NC_014366	gamma_proteobacterium_HdN1_uid51635	0.521658	53.26	-0.00254962	0.00902419	-0.00362595	0.00312135	-4.47751e-05	-0.430566	0.007683
NC_014256	Helicobacter_pylori_B8_uid49873	0.563455	38.79	0.00479713	0.0449629	0.0226701	0.0761679	0.0435742	0.447317	0.049879
NC_008513	Buchnera_aphidicola_Cc__Cinara_cedri__uid58579	0.581717	20.1	-0.0690055	0.0713671	-0.0743673	0.0553736	-0.0493852	7.71138	0.046076
NC_009785	Streptococcus_gordonii_Challis_substr__CH1_uid57667	0.789961	40.51	0.0121061	0.0939866	0.015071	0.0956403	0.0475345	1.03655	0.352324
NC_011294	Salmonella_enterica_serovar_Enteritidis_P125109_uid59247	0.585273	52.17	-0.00929255	0.0431977	-0.010163	0.0434242	0.0177879	-0.0957271	0.129067
NC_015433	Streptococcus_suis_ST3_uid66327	0.797643	41.3	0.00724479	0.0998975	0.0131429	0.0946427	0.0468434	-0.380787	0.474299
NC_015600	Streptococcus_pasteurianus_ATCC_43144_uid68019	0.799358	37.38	0.00273363	0.0988389	0.000800239	0.102456	0.0388612	0.179346	0.294517
NC_014965	Vibrio_vulnificus_MO6_24_O_uid62243	0.612752	46.67	-0.0134643	0.0615869	-0.0128273	0.071112	0.0254502	-1.27292	0.18996
NC_015408	Chlamydophila_pecorum_E58_uid66295	0.527328	41.08	-0.0334758	0.126583	-0.0325255	0.146696	0.0402537	-0.316789	0.042931
NC_012856	Ralstonia_pickettii_12D_uid58859	0.553634	63.56	-0.00951258	0.0166867	-0.00617758	0.0163351	0.00813601	-0.795456	0.040902
NC_007296	Streptococcus_pyogenes_MGAS6180_uid58335	0.776663	38.35	0.0222946	0.0873603	0.0276862	0.0796769	0.0478164	0.909756	0.443049
NC_010079	Staphylococcus_aureus_USA300_TCH1516_uid58925	0.754604	32.76	0.0560975	0.119649	0.0573011	0.125978	0.0796208	0.798204	0.664261
NC_009515	Methanobrevibacter_smithii_ATCC_35061_uid58827	0.591746	31.03	-0.0231588	0.0678579	-0.0293823	0.0710983	0.00184779	-0.352355	0.153832
NC_015865	Thermococcus_4557_uid70841	0.48992	56.08	-0.0304609	0.00133431	-0.0157134	-0.00148354	-0.00780554	1.02337	0.030167
NC_010551	Burkholderia_ambifaria_MC40_6_uid58701	0.586207	66.9	-0.00523038	0.0289842	-0.00136634	0.0279573	0.0181815	-1.0079	0.040311
NC_009654	Marinomonas_MWYL1_uid58715	0.602613	42.59	-0.0493719	0.0911895	-0.0454949	0.0827175	0.00897862	-0.55811	0.19712
NC_016856	Salmonella_enterica_serovar_Typhimurium_14028S_uid86059	0.572209	52.2	-0.00809952	0.0435065	-0.00077278	0.0442819	0.0227807	0.260959	0.197973
NC_010617	Kocuria_rhizophila_DC2201_uid59099	0.638099	71.16	0.00529396	0.0100642	-0.000980469	0.0110048	0.00750381	0.247725	0.185646
NC_002976	Staphylococcus_epidermidis_RP62A_uid57663	0.651163	32.15	0.0265496	0.0802771	0.0324617	0.0931829	0.0519207	1.47031	0.142786
NC_005363	Bdellovibrio_bacteriovorus_HD100_uid61595	0.561071	50.65	-0.0225982	0.0581702	-0.0214778	0.0559869	0.0178662	-1.08764	0.138596
NC_007963	Chromohalobacter_salexigens_DSM_3043_uid62921	0.544572	63.91	-0.0176433	0.039079	-0.0201245	0.039223	0.0175712	-0.632844	0.10302
NC_014720	Caldicellulosiruptor_kronotskyensis_2002_uid60491	0.805432	35.1	0.0613464	0.144752	0.0589397	0.137441	0.086275	3.12944	0.320536
NC_008752	Acidovorax_citrulli_AAC00_1_uid58429	0.545339	68.53	-0.0100927	0.0160333	-0.011496	0.0152528	0.00674786	-0.52892	0.017857
NC_007722	Erythrobacter_litoralis_HTCC2594_uid58299	0.525739	63.07	-0.00553804	0.00960105	0.00105716	0.00453572	0.0032318	-0.127998	-0.023951
NC_015385	Treponema_succinifaciens_DSM_2489_uid65781	0.62785	39.16	-0.0252526	0.0567334	-0.0217994	0.0415902	0.00278407	-1.99182	0.01947
NC_012973	Helicobacter_pylori_B38_uid59415	0.55644	39.16	0.00745639	0.045068	0.00984003	0.0512855	0.0260904	-0.119362	0.090212
NC_011080	Salmonella_enterica_serovar_Newport_SL254_uid58831	0.58682	52.22	-0.00812726	0.0438248	-0.00191246	0.0392072	0.0194682	0.0931777	0.140104
