# Supplementary material for: Selection for energy efficiency drives strand-biased gene distribution in prokaryotes
Source: Sci Rep. 2017 Sep 5;7:10572. doi: 10.1038/s41598-017-11159-3 (PMC5585166; doi:10.1038/s41598-017-11159-3)
Supplement: Supplementary file 3 — Supplemental Table 2 [file 41598_2017_11159_MOESM3_ESM.xlsx]

## Sheet: Table S2
Table S2. cost of amino acid synthesis.
Amino acid	One letter Symbol	Energetic cost
		Total, ∼P
Alanine	A	11.7
Glycine	G	11.7
Serine	S	11.7
Aspartic acid	D	12.7
Asparagine	N	14.7
Glutamic acid	E	15.3
Glutamine	Q	16.3
Threonine	T	18.7
Proline	P	20.3
Valine	V	23.3
Cysteine	C	24.7
Arginine	R	27.3
Leucine	L	27.3
Lysine	K	30.3
Isoleucine	I	32.3
Methionine	M	34.3
Histidine	H	38.3
Tyrosine	Y	50
Phenylalanine	F	52
Tryptophan	W	74.3
	note, data from : PMID: 11904428
